# Supplementary material for: Differentially Represented Proteins in Response to Infection with Mycobacterium tuberculosis Identified by Quantitative Serum Proteomics in Asian Elephants
Source: Pathogens. 2022 Sep 3;11(9):1010. doi: 10.3390/pathogens11091010 (PMC9505326; doi:10.3390/pathogens11091010)
Supplement: Supplementary file 1 [file pathogens-11-01010-s001.zip]

Archive with 2 entries (2 files):
- Data S1.xlsx
- Data S2-S5.pdf
