# Supplementary material for: Differentially Represented Proteins in Response to Infection with Mycobacterium tuberculosis Identified by Quantitative Serum Proteomics in Asian Elephants
Source: Pathogens. 2022 Sep 3;11(9):1010. doi: 10.3390/pathogens11091010 (PMC9505326; doi:10.3390/pathogens11091010)
Supplement: Supplementary file 1 [file pathogens-11-01010-s001.zip › Data S1.xlsx]

## Sheet: Protein Areas
Additional file 1. Serum proteomics analysis.
Row	Peak Name	Group	SW_Neg_9-1	SW_Neg_9-2	SW_Neg_43-1	SW_Neg_43-2	SW_Neg_70-1	SW_Neg_70-2	SW_Neg_71-1	SW_Neg_71-2	SW_Pos_1-1	SW_Pos_1-2	SW_Pos_4-1	SW_Pos_4-2	SW_Pos_44-1	SW_Pos_44-2	SW_Pos_66-1	SW_Pos_66-2
1	tr|Q6B3Z0|Q6B3Z0_ELEMA	Serum albumin (Fragment) OS=Elephas maximus OX=9783 GN=ESA PE=2 SV=1	3.98778e+07	3.02769e+07	5.4621e+07	4.04412e+07	2.49922e+07	3.22433e+07	2.33406e+07	1.59549e+07	4.38782e+07	4.27452e+07	3.55906e+07	2.39502e+07	3.45401e+07	3.83313e+07	1.62195e+07	3.7773e+07
2	tr|G3T5N8|G3T5N8_LOXAF	Complement C3 OS=Loxodonta africana OX=9785 GN=C3 PE=4 SV=1	2.43788e+07	2.37159e+07	2.9351e+07	2.95112e+07	3.09419e+07	2.85701e+07	2.18389e+07	2.18767e+07	2.51382e+07	2.63694e+07	3.12708e+07	2.46428e+07	2.01449e+07	2.25212e+07	2.28193e+07	2.40619e+07
3	tr|G3T5Z0|G3T5Z0_LOXAF	Alpha-2-macroglobulin OS=Loxodonta africana OX=9785 GN=A2M PE=3 SV=1	9.38476e+07	9.22104e+07	8.77464e+07	8.88897e+07	9.46593e+07	9.51571e+07	6.99344e+07	6.76283e+07	8.98088e+07	9.02051e+07	8.30424e+07	8.25563e+07	7.10867e+07	7.77391e+07	8.6207e+07	7.75631e+07
4	tr|G3TCW8|G3TCW8_LOXAF	Uncharacterized protein OS=Loxodonta africana OX=9785 PE=4 SV=1	3.70829e+06	3.58856e+06	4.20039e+06	4.29035e+06	5.95167e+06	5.93324e+06	2.29401e+06	2.27307e+06	3.82865e+06	3.91378e+06	2.29269e+06	1.75281e+06	3.36632e+06	3.46168e+06	4.06894e+06	4.13161e+06
5	tr|G3TCF6|G3TCF6_LOXAF	Uncharacterized protein OS=Loxodonta africana OX=9785 PE=4 SV=1	4.88751e+06	4.74176e+06	5.43221e+06	5.61496e+06	5.43557e+06	5.38636e+06	4.36853e+06	3.99634e+06	4.85157e+06	4.63554e+06	4.42651e+06	4.29938e+06	4.9721e+06	4.59697e+06	5.25824e+06	5.42798e+06
6	tr|G3T3D1|G3T3D1_LOXAF	Apolipoprotein B OS=Loxodonta africana OX=9785 GN=APOB PE=4 SV=1	774738	862137	855256	916034	1.02525e+06	1.08395e+06	717831	717528	1.11121e+06	1.25296e+06	972050	798138	1.01115e+06	996340	1.34852e+06	1.49762e+06
7	tr|G3UNP6|G3UNP6_LOXAF	Uncharacterized protein OS=Loxodonta africana OX=9785 PE=4 SV=1	7.42905e+07	7.90096e+07	1.29384e+08	1.32291e+08	1.18025e+08	1.34969e+08	9.10765e+07	9.26571e+07	8.49491e+07	8.65862e+07	5.71947e+07	1.1073e+08	6.42907e+07	6.90144e+07	1.22148e+08	1.13646e+08
8	tr|G3TG79|G3TG79_LOXAF	Fibronectin OS=Loxodonta africana OX=9785 GN=FN1 PE=4 SV=1	495814	476852	1.86395e+06	1.86707e+06	873806	1.14089e+06	675529	716000	1.83441e+06	2.06612e+06	2.78454e+06	2.1901e+06	499369	575886	1.02776e+06	1.06632e+06
9	tr|G3T9G3|G3T9G3_LOXAF	Signal recognition particle receptor subunit beta OS=Loxodonta africana OX=9785 PE=3 SV=1	4.18739e+07	5.10123e+07	4.80148e+07	4.71018e+07	7.10703e+07	6.90535e+07	4.4416e+07	4.35534e+07	4.86303e+07	5.09317e+07	4.14205e+07	3.17864e+07	3.7285e+07	3.4001e+07	5.44755e+07	5.88256e+07
10	tr|G3SMS0|G3SMS0_LOXAF	Ceruloplasmin OS=Loxodonta africana OX=9785 GN=CP PE=3 SV=1	7.88132e+06	7.85081e+06	7.96318e+06	7.5917e+06	9.57957e+06	8.72329e+06	6.26008e+06	6.20302e+06	8.46145e+06	9.05229e+06	9.22894e+06	8.13817e+06	6.70299e+06	5.79801e+06	6.03706e+06	5.87991e+06
11	tr|G3TGB4|G3TGB4_LOXAF	Inter-alpha-trypsin inhibitor heavy chain 1 OS=Loxodonta africana OX=9785 GN=ITIH1 PE=3 SV=1	3.90297e+06	3.84928e+06	5.87176e+06	5.96632e+06	4.78174e+06	4.75118e+06	4.14209e+06	4.09414e+06	4.28394e+06	4.60618e+06	5.05437e+06	4.15562e+06	5.15882e+06	4.92114e+06	5.56839e+06	5.85574e+06
12	tr|G3TGC9|G3TGC9_LOXAF	Inter-alpha-trypsin inhibitor heavy chain 4 OS=Loxodonta africana OX=9785 GN=ITIH4 PE=3 SV=1	3.03082e+06	3.0761e+06	5.93602e+06	5.79096e+06	4.84966e+06	4.94504e+06	3.68154e+06	3.52616e+06	4.36838e+06	4.42325e+06	3.43441e+06	3.15274e+06	5.19349e+06	4.86898e+06	5.42987e+06	5.71322e+06
13	tr|G3TD90|G3TD90_LOXAF	Inter-alpha-trypsin inhibitor heavy chain 2 OS=Loxodonta africana OX=9785 GN=ITIH2 PE=3 SV=1	4.67148e+06	4.34215e+06	7.14902e+06	7.08391e+06	5.28555e+06	5.12046e+06	4.52892e+06	4.52517e+06	3.90483e+06	5.01004e+06	5.52853e+06	4.89962e+06	4.51528e+06	4.86576e+06	6.01947e+06	6.10094e+06
14	tr|G3U701|G3U701_LOXAF	Plasminogen OS=Loxodonta africana OX=9785 GN=PLG PE=3 SV=1	4.95609e+06	5.84491e+06	5.83014e+06	5.65717e+06	7.16717e+06	7.11985e+06	5.82779e+06	5.9561e+06	4.72856e+06	6.96053e+06	5.43842e+06	3.95055e+06	6.59759e+06	4.65186e+06	7.22808e+06	6.35242e+06
15	tr|G3TCU3|G3TCU3_LOXAF	C3/C5 convertase OS=Loxodonta africana OX=9785 PE=4 SV=1	5.41683e+06	5.51035e+06	6.02272e+06	6.08856e+06	6.35983e+06	6.61239e+06	3.85481e+06	3.50164e+06	5.06356e+06	5.38897e+06	5.00556e+06	4.25503e+06	5.15322e+06	4.61647e+06	5.38942e+06	5.5657e+06
16	tr|G3SQ89|G3SQ89_LOXAF	von Willebrand factor OS=Loxodonta africana OX=9785 GN=VWF PE=4 SV=1	163931	208434	482827	749873	307706	323999	274314	309447	378682	308799	485290	636826	315601	277923	574138	448149
17	tr|G3SU45|G3SU45_LOXAF	Antithrombin-III OS=Loxodonta africana OX=9785 GN=SERPINC1 PE=3 SV=1	6.40131e+06	6.32149e+06	1.12555e+07	8.62221e+06	1.01511e+07	9.88919e+06	6.83688e+06	6.72832e+06	7.29392e+06	7.6119e+06	6.96797e+06	7.60435e+06	7.06586e+06	6.69241e+06	1.06761e+07	1.10563e+07
18	tr|G3TAK1|G3TAK1_LOXAF	Complement C5 OS=Loxodonta africana OX=9785 GN=C5 PE=4 SV=1	823184	866836	1.44491e+06	1.74163e+06	1.26364e+06	1.24847e+06	1.09058e+06	1.08525e+06	1.43246e+06	1.32966e+06	1.60967e+06	1.64553e+06	1.38081e+06	1.49769e+06	1.66164e+06	1.41342e+06
19	tr|G3TGR9|G3TGR9_LOXAF	Gc-globulin OS=Loxodonta africana OX=9785 GN=GC PE=4 SV=1	8.32744e+06	7.42185e+06	6.71024e+06	7.77983e+06	6.90717e+06	6.91381e+06	6.31044e+06	6.43096e+06	5.14956e+06	5.78921e+06	6.22529e+06	5.04326e+06	5.53836e+06	5.41723e+06	1.05339e+07	7.67102e+06
20	tr|G3TGU5|G3TGU5_LOXAF	Haptoglobin OS=Loxodonta africana OX=9785 PE=3 SV=1	2.05119e+08	2.06741e+08	3.80059e+06	1.88583e+06	1.00345e+08	9.63477e+07	5.41646e+07	5.0547e+07	9.20089e+07	1.13047e+08	9.69585e+07	7.48042e+07	7.77019e+07	6.65928e+07	4.46701e+07	4.61779e+07
21	tr|G3TDW3|G3TDW3_LOXAF	Serpin family A member 1 OS=Loxodonta africana OX=9785 GN=SERPINA1 PE=3 SV=1	3.63646e+07	3.48717e+07	5.75815e+07	5.62749e+07	4.0621e+07	4.02379e+07	3.86136e+07	3.82885e+07	3.02758e+07	2.96817e+07	2.80955e+07	2.70089e+07	3.10164e+07	3.48623e+07	4.41737e+07	4.69251e+07
22	tr|G3UMK9|G3UMK9_LOXAF	Immunoglobulin heavy constant mu OS=Loxodonta africana OX=9785 GN=IGHM PE=4 SV=1	1.76746e+07	1.77066e+07	2.55482e+07	2.55924e+07	1.10878e+07	1.11041e+07	3.15393e+07	3.11999e+07	4.75193e+07	4.99332e+07	6.20026e+07	5.16559e+07	2.91233e+07	2.58593e+07	3.74989e+07	4.07337e+07
23	tr|G3SQW2|G3SQW2_LOXAF	Thrombospondin 1 OS=Loxodonta africana OX=9785 GN=THBS1 PE=3 SV=1	795482	752274	1.19982e+06	1.16987e+06	1.53999e+06	1.7269e+06	1.11007e+06	1.17707e+06	1.06855e+06	1.29167e+06	1.0941e+06	1.02047e+06	1.29644e+06	1.15916e+06	1.30491e+06	1.44218e+06
24	tr|G3UA31|G3UA31_LOXAF	Apolipoprotein B OS=Loxodonta africana OX=9785 GN=APOB PE=4 SV=1	358300	541208	339933	365809	351129	372959	260692	276957	520315	681866	526545	353144	515296	328388	515105	510867
25	tr|G3TLG4|G3TLG4_LOXAF	Uncharacterized protein OS=Loxodonta africana OX=9785 GN=APOA4 PE=3 SV=1	2.29639e+07	2.29201e+07	3.24914e+07	3.3337e+07	2.60746e+07	2.57512e+07	1.46086e+07	1.3889e+07	1.5129e+07	1.57122e+07	3.22142e+07	2.77703e+07	2.36422e+07	2.19066e+07	1.51826e+07	1.61038e+07
26	tr|G3T5X1|G3T5X1_LOXAF	Kininogen 1 OS=Loxodonta africana OX=9785 GN=KNG1 PE=4 SV=1	7.79014e+06	7.53725e+06	1.35417e+07	1.29206e+07	1.22828e+07	1.29507e+07	9.65994e+06	9.72115e+06	7.50928e+06	7.91936e+06	9.14315e+06	7.63217e+06	8.85516e+06	8.31258e+06	1.09788e+07	1.20544e+07
27	tr|G3UMD4|G3UMD4_LOXAF	Actin-depolymerizing factor OS=Loxodonta africana OX=9785 GN=GSN PE=4 SV=1	768322	774848	1.23442e+06	1.31156e+06	1.32398e+06	1.38498e+06	1.15661e+06	1.15819e+06	1.16483e+06	1.23411e+06	1.36874e+06	1.32385e+06	1.28996e+06	1.13032e+06	1.26008e+06	1.22857e+06
28	tr|G3T0X1|G3T0X1_LOXAF	Complement component 4 binding protein alpha OS=Loxodonta africana OX=9785 GN=C4BPA PE=4 SV=1	3.459e+06	3.37866e+06	2.05671e+06	2.04912e+06	3.21397e+06	3.16411e+06	1.61773e+06	1.74814e+06	2.55617e+06	2.50714e+06	2.31161e+06	1.74865e+06	2.19683e+06	2.74527e+06	2.85967e+06	3.06569e+06
29	tr|G3SST6|G3SST6_LOXAF	Alpha-1-B glycoprotein OS=Loxodonta africana OX=9785 GN=A1BG PE=4 SV=1	3.61595e+07	3.39901e+07	3.54984e+07	3.65954e+07	4.23966e+07	4.06047e+07	3.37904e+07	3.21807e+07	3.03666e+07	3.43361e+07	3.35694e+07	2.63342e+07	2.77549e+07	3.11502e+07	2.97783e+07	3.03618e+07
30	tr|G3TV65|G3TV65_LOXAF	Uncharacterized protein OS=Loxodonta africana OX=9785 GN=ITIH3 PE=3 SV=1	1.63983e+06	1.59653e+06	2.62669e+06	2.6863e+06	1.90984e+06	1.93453e+06	1.19688e+06	1.46611e+06	1.78994e+06	1.70309e+06	2.15019e+06	1.87417e+06	1.96296e+06	1.88039e+06	1.92603e+06	1.973e+06
31	tr|G3TT21|G3TT21_LOXAF	Angiotensinogen OS=Loxodonta africana OX=9785 GN=AGT PE=3 SV=1	1.5996e+06	1.4974e+06	935446	1.23725e+06	1.81437e+06	1.95421e+06	1.343e+06	1.22307e+06	1.42039e+06	1.28593e+06	1.34719e+06	1.40671e+06	1.04582e+06	1.08483e+06	1.93664e+06	1.68974e+06
32	tr|G3SSA0|G3SSA0_LOXAF	Complement component C6 OS=Loxodonta africana OX=9785 GN=C6 PE=3 SV=1	572577	566057	742062	727267	589888	717622	509595	412414	897017	801796	451229	533956	594929	748545	800315	660287
33	tr|G3U8J5|G3U8J5_LOXAF	Uncharacterized protein OS=Loxodonta africana OX=9785 PE=4 SV=1	3.18039e+06	3.71195e+06	7.59373e+06	8.23689e+06	4.05155e+06	4.00346e+06	3.68657e+06	3.88089e+06	6.67487e+06	7.1413e+06	7.30402e+06	6.14539e+07	6.74889e+06	5.38866e+06	1.40677e+07	1.45415e+07
34	tr|G3TCC3|G3TCC3_LOXAF	Hemopexin OS=Loxodonta africana OX=9785 GN=HPX PE=4 SV=1	6.38139e+06	7.14296e+06	4.6448e+06	4.96147e+06	7.91593e+06	8.39064e+06	5.62669e+06	5.9801e+06	6.0627e+06	6.50656e+06	4.32367e+06	3.47436e+06	4.70701e+06	4.34362e+06	6.09747e+06	5.77867e+06
35	tr|G3SR15|G3SR15_LOXAF	Serpin family D member 1 OS=Loxodonta africana OX=9785 GN=SERPIND1 PE=3 SV=1	1.71403e+06	1.62366e+06	2.75988e+06	2.82237e+06	2.86362e+06	2.91507e+06	1.90237e+06	1.94776e+06	2.49957e+06	2.64994e+06	2.56674e+06	2.01285e+06	2.52365e+06	2.15209e+06	3.08386e+06	3.22755e+06
36	tr|G3T7Z9|G3T7Z9_LOXAF	Uncharacterized protein OS=Loxodonta africana OX=9785 PE=4 SV=1	2.30829e+06	2.17408e+06	2.01424e+06	2.05082e+06	2.6078e+06	2.80712e+06	1.73592e+06	1.68622e+06	2.35383e+06	2.37678e+06	2.24286e+06	1.7932e+06	2.44047e+06	2.29387e+06	2.69101e+06	2.72325e+06
37	tr|G3T019|G3T019_LOXAF	Alpha-2-HS-glycoprotein OS=Loxodonta africana OX=9785 GN=AHSG PE=4 SV=1	3.92119e+06	3.80185e+06	7.40841e+06	8.11589e+06	7.30355e+06	7.33012e+06	5.49375e+06	5.57175e+06	4.82892e+06	5.29744e+06	5.30591e+06	3.79294e+06	5.10582e+06	4.56145e+06	6.53386e+06	6.843e+06
38	tr|G3SS44|G3SS44_LOXAF	Complement component 8 subunit beta OS=Loxodonta africana OX=9785 GN=C8B PE=3 SV=1	368137	385690	533860	717561	746536	774132	344257	401608	484718	484723	718899	714074	548412	562974	620010	671772
39	tr|G3T5I1|G3T5I1_LOXAF	Prothrombin OS=Loxodonta africana OX=9785 GN=F2 PE=3 SV=1	2.86353e+06	3.12537e+06	3.29129e+06	3.52684e+06	4.1304e+06	3.69142e+06	2.64525e+06	2.90951e+06	3.10093e+06	3.29054e+06	2.45902e+06	2.01368e+06	3.21276e+06	3.09227e+06	4.81051e+06	4.58098e+06
40	tr|G3SNZ7|G3SNZ7_LOXAF	Serpin family G member 1 OS=Loxodonta africana OX=9785 GN=SERPING1 PE=3 SV=1	3.46662e+06	3.31097e+06	5.23764e+06	5.1915e+06	4.69588e+06	5.14992e+06	3.55197e+06	3.52845e+06	3.02224e+06	3.11489e+06	4.44044e+06	3.87989e+06	2.84314e+06	2.59933e+06	4.37033e+06	4.19527e+06
41	tr|G3U800|G3U800_LOXAF	Uncharacterized protein OS=Loxodonta africana OX=9785 PE=4 SV=1	6.61781e+07	6.13601e+07	5.79929e+07	6.06577e+07	7.3363e+07	5.70351e+07	9.91469e+07	1.2866e+08	1.37992e+08	8.92825e+07	7.63678e+07	6.55163e+07	1.25059e+08	1.2781e+08	9.76788e+07	8.28127e+07
42	tr|G3SVW6|G3SVW6_LOXAF	Uncharacterized protein OS=Loxodonta africana OX=9785 GN=FETUB PE=4 SV=1	5.03206e+06	4.8719e+06	2.77686e+07	2.59428e+07	1.66022e+07	1.67878e+07	1.36364e+07	1.35413e+07	1.21935e+07	1.33488e+07	9.64406e+06	7.8019e+06	9.82713e+06	9.4654e+06	1.64452e+07	1.67388e+07
43	tr|G3TP88|G3TP88_LOXAF	Maltase-glucoamylase OS=Loxodonta africana OX=9785 GN=MGAM PE=3 SV=1	339414	358454	762238	893089	461558	507698	231720	250087	543925	541417	357687	336382	489532	461770	566089	577013
44	tr|G3T9K5|G3T9K5_LOXAF	Vitamin K-dependent protein S OS=Loxodonta africana OX=9785 GN=PROS1 PE=4 SV=1	1.10368e+06	1.05069e+06	866949	1.06091e+06	870195	887057	614571	675493	1.05206e+06	1.24515e+06	925310	756058	1.1408e+06	1.17917e+06	1.12265e+06	1.04988e+06
45	tr|G3U324|G3U324_LOXAF	Apolipoprotein H OS=Loxodonta africana OX=9785 GN=APOH PE=4 SV=1	3.11845e+06	3.14436e+06	4.38929e+06	4.57207e+06	3.90908e+06	4.05896e+06	4.11221e+06	3.88423e+06	3.20347e+06	3.532e+06	2.49187e+06	2.30017e+06	3.17407e+06	3.0235e+06	6.11285e+06	6.10533e+06
46	tr|D3U1G8|D3U1G8_ELEMA	Hemoglobin subunit beta/delta hybrid OS=Elephas maximus OX=9783 GN=HBB/D PE=2 SV=1	1.26202e+07	1.22767e+07	3.15445e+07	3.0709e+07	5.83643e+06	5.921e+06	5.44654e+07	5.3372e+07	3.41706e+06	3.53156e+06	3.3685e+07	2.90297e+07	5.5463e+07	4.97111e+07	1.43239e+07	1.49439e+07
47	tr|G3T7J1|G3T7J1_LOXAF	Clusterin OS=Loxodonta africana OX=9785 GN=CLU PE=3 SV=1	1.59856e+06	1.53352e+06	2.9851e+06	2.99334e+06	3.00981e+06	3.16186e+06	1.9502e+06	2.02918e+06	2.67492e+06	2.99881e+06	2.09873e+06	1.62325e+06	2.55581e+06	2.42327e+06	3.80211e+06	4.07829e+06
48	tr|G3TBT9|G3TBT9_LOXAF	Alpha-1-acid glycoprotein OS=Loxodonta africana OX=9785 PE=3 SV=1	4.04553e+06	4.26044e+06	3.34815e+06	6.654e+06	1.66262e+06	1.68523e+06	1.24713e+06	1.08155e+06	1.46169e+06	1.39733e+06	1.98431e+06	4.26372e+06	1.6554e+06	1.25652e+06	5.35905e+06	1.88762e+06
49	tr|G3TCU0|G3TCU0_LOXAF	C3/C5 convertase OS=Loxodonta africana OX=9785 GN=C2 PE=4 SV=1	279409	289578	386710	353571	431387	420574	244746	250182	506782	472481	344195	382038	385776	413071	307245	301596
50	tr|G3TDY9|G3TDY9_LOXAF	Complement subcomponent C1r OS=Loxodonta africana OX=9785 GN=C1R PE=4 SV=1	608208	580533	418396	416542	793628	833468	493463	355996	414060	438024	314221	323270	588820	827677	660127	915791
51	tr|G3U6H7|G3U6H7_LOXAF	Alpha-amylase OS=Loxodonta africana OX=9785 GN=LOC100661620 PE=3 SV=1	710125	689062	920493	821108	901234	906367	759454	652758	944346	1.01261e+06	584786	811737	796792	740004	754752	933436
52	tr|G3U0Y7|G3U0Y7_LOXAF	Protein AMBP OS=Loxodonta africana OX=9785 GN=AMBP PE=3 SV=1	3.91618e+06	3.88729e+06	5.51194e+06	5.58847e+06	3.64469e+06	3.93913e+06	4.31572e+06	3.75379e+06	4.06728e+06	4.05537e+06	2.87213e+06	3.14276e+06	3.4541e+06	4.22584e+06	4.77933e+06	4.72587e+06
53	tr|G3TQ58|G3TQ58_LOXAF	Complement component C9 OS=Loxodonta africana OX=9785 GN=C9 PE=3 SV=1	853528	1.00268e+06	1.10303e+06	1.06824e+06	830468	846846	625598	626148	1.02541e+06	1.10482e+06	854035	763407	781159	903541	1.18215e+06	1.31544e+06
54	tr|G3TWP5|G3TWP5_LOXAF	Uncharacterized protein OS=Loxodonta africana OX=9785 PE=4 SV=1	6.90282e+06	6.44849e+06	6.05048e+06	5.87312e+06	1.00512e+07	9.84674e+06	1.89137e+07	1.96477e+07	1.51615e+07	1.68635e+07	2.06261e+07	1.62479e+07	1.71228e+07	1.40047e+07	1.06e+07	1.12381e+07
55	tr|G3UJU1|G3UJU1_LOXAF	Extracellular matrix protein 1 OS=Loxodonta africana OX=9785 GN=ECM1 PE=4 SV=1	125133	113460	398554	396090	394664	398174	352103	369289	346688	428449	464859	373277	384497	365644	451459	475789
56	tr|D3U1H8|D3U1H8_MAMPR	Hemoglobin subunit alpha OS=Mammuthus primigenius OX=37349 GN=HBA-T2 PE=1 SV=1	1.69291e+07	1.60499e+07	4.18236e+07	4.19367e+07	7.71934e+06	7.86653e+06	7.35829e+07	7.52359e+07	4.47319e+06	4.38424e+06	5.02013e+07	4.05397e+07	7.1875e+07	6.64112e+07	1.98018e+07	1.88922e+07
57	tr|G3SVE9|G3SVE9_LOXAF	Paraoxonase OS=Loxodonta africana OX=9785 GN=PON1 PE=3 SV=1	577936	642559	829010	844738	867402	895836	640583	675593	875341	1.16287e+06	645523	469835	941565	794130	1.01701e+06	1.12317e+06
58	tr|G3SYR5|G3SYR5_LOXAF	Lumican OS=Loxodonta africana OX=9785 GN=LUM PE=3 SV=1	450601	513989	876575	828358	1.57682e+06	1.70956e+06	724160	702892	705987	700122	1.15646e+06	1.02531e+06	801535	766665	890621	960061
59	tr|G3T574|G3T574_LOXAF	Coagulation factor XIII A chain OS=Loxodonta africana OX=9785 GN=F13A1 PE=3 SV=1	120274	111854	248960	304799	196622	199082	250737	261100	171061	205287	254672	233136	184864	187144	187657	201543
60	tr|G3SMI0|G3SMI0_LOXAF	Serpin family A member 7 OS=Loxodonta africana OX=9785 GN=SERPINA7 PE=3 SV=1	791760	814016	1.18244e+06	1.14823e+06	1.09067e+06	1.02845e+06	844489	808802	893614	1.01818e+06	741876	762529	979701	907821	1.04675e+06	1.07778e+06
61	tr|G3SS41|G3SS41_LOXAF	Complement C8 alpha chain OS=Loxodonta africana OX=9785 GN=C8A PE=3 SV=1	335617	381632	530381	511749	597325	624173	331598	355270	300138	323446	548632	473031	290689	392012	453809	486638
62	tr|G3TVI8|G3TVI8_LOXAF	Uncharacterized protein OS=Loxodonta africana OX=9785 PE=4 SV=1	6.98754e+06	7.91943e+06	1.31628e+07	2.57632e+06	1.94669e+06	1.73525e+06	2.38399e+06	2.48076e+06	2.92549e+06	2.75944e+06	3.15579e+06	2.69341e+06	2.88367e+06	2.52443e+06	4.56306e+06	5.00391e+06
63	tr|G3TM25|G3TM25_LOXAF	Alpha-2-glycoprotein 1, zinc-binding OS=Loxodonta africana OX=9785 GN=AZGP1 PE=3 SV=1	741489	741310	430433	532477	766064	952177	690603	558564	715626	748974	615822	488488	737836	631527	822473	1.05561e+06
64	tr|G3TMX5|G3TMX5_LOXAF	Vitronectin OS=Loxodonta africana OX=9785 PE=4 SV=1	1.22388e+06	1.10497e+06	1.32002e+06	1.5815e+06	1.22204e+06	1.27972e+06	1.28552e+06	656973	1.57372e+06	993192	708745	811524	835237	1.4037e+06	2.1459e+06	1.26684e+06
65	tr|G3UCI6|G3UCI6_LOXAF	Protein Z, vitamin K dependent plasma glycoprotein OS=Loxodonta africana OX=9785 GN=PROZ PE=4 SV=1	686603	670169	1.05235e+06	1.09167e+06	1.02359e+06	906536	839484	885708	962419	998775	872936	598845	1.05051e+06	983601	1.07694e+06	1.12411e+06
66	tr|G3U7N2|G3U7N2_LOXAF	Uncharacterized protein OS=Loxodonta africana OX=9785 PE=4 SV=1	154290	155105	186054	211283	271058	261894	231271	212638	284051	298355	236114	187773	273041	307776	186865	224965
67	tr|G3TDX2|G3TDX2_LOXAF	Transthyretin OS=Loxodonta africana OX=9785 GN=TTR PE=3 SV=1	2.13443e+06	2.05754e+06	3.77582e+06	3.82057e+06	3.31289e+06	3.30294e+06	1.7785e+06	1.67631e+06	1.63512e+06	1.87811e+06	1.84994e+06	1.60746e+06	2.56298e+06	2.32697e+06	1.23308e+06	1.26285e+06
68	tr|G3TYG4|G3TYG4_LOXAF	Joining chain of multimeric IgA and IgM OS=Loxodonta africana OX=9785 GN=JCHAIN PE=4 SV=1	1.11024e+06	1.10267e+06	2.92172e+06	2.97574e+06	1.54818e+06	1.63192e+06	4.31175e+06	4.35683e+06	7.47124e+06	8.00065e+06	7.36317e+06	6.12752e+06	2.90838e+06	2.6632e+06	3.12021e+06	3.25953e+06
69	tr|G3TQZ2|G3TQZ2_LOXAF	Ig-like domain-containing protein OS=Loxodonta africana OX=9785 PE=4 SV=1	2.02863e+06	1.9138e+06	3.86235e+06	4.01572e+06	675715	744637	3.05306e+06	2.69858e+06	1.76074e+06	1.63706e+06	1.04381e+06	989900	3.83821e+06	3.64706e+06	4.41489e+06	5.24276e+06
70	tr|G3TWW5|G3TWW5_LOXAF	Uncharacterized protein OS=Loxodonta africana OX=9785 PE=4 SV=1	219479	228437	205446	223718	249437	256768	134587	137793	209645	243482	224908	196709	235251	291110	253370	267921
71	tr|G3SU06|G3SU06_LOXAF	Coagulation factor XIII B chain OS=Loxodonta africana OX=9785 GN=F13B PE=4 SV=1	93817.1	97782.8	246640	232124	210716	198028	238874	197924	183247	238935	216836	170662	234423	478656	183771	202430
72	tr|G3T8G2|G3T8G2_LOXAF	Fibulin-1 OS=Loxodonta africana OX=9785 GN=FBLN1 PE=3 SV=1	164473	176665	310119	323023	350922	329754	175172	261995	272776	277653	423123	364200	290586	290291	253762	213748
73	tr|G3UKB2|G3UKB2_LOXAF	Ig-like domain-containing protein OS=Loxodonta africana OX=9785 PE=4 SV=1	2.35299e+06	2.38317e+06	1.81155e+06	1.9866e+06	1.70204e+06	1.55765e+06	1.38616e+06	1.43943e+06	2.39614e+06	2.54894e+06	2.58406e+06	2.05985e+06	1.4002e+06	1.23063e+06	1.46403e+06	1.43718e+06
74	tr|G3U2V4|G3U2V4_LOXAF	Uncharacterized protein OS=Loxodonta africana OX=9785 PE=3 SV=1	2.36316e+06	2.3608e+06	924957	1.07973e+06	1.88343e+06	1.94236e+06	2.18666e+06	2.10738e+06	1.5647e+06	1.66626e+06	165161	967661	2.03859e+06	1.94253e+06	1.66395e+06	1.60659e+06
75	tr|G3TZR4|G3TZR4_LOXAF	Carboxypeptidase B2 OS=Loxodonta africana OX=9785 GN=CPB2 PE=3 SV=1	335417	361417	599233	615272	615255	588572	334095	351998	603789	705901	472068	409467	668034	624627	560244	595633
76	tr|G3TBX2|G3TBX2_LOXAF	Amine oxidase OS=Loxodonta africana OX=9785 GN=AOC3 PE=3 SV=1	31727	55312.6	118338	99652.8	332569	344254	227159	236771	84895.6	78784.7	81846.5	54835	143328	241223	123973	85812.5
77	tr|G3T7C7|G3T7C7_LOXAF	Glycosyl-phosphatidylinositol-specific phospholipase D OS=Loxodonta africana OX=9785 GN=GPLD1 PE=3 SV=1	98518.8	97421.3	171214	222368	170958	178178	119697	149046	171150	162529	257742	204565	267370	294634	224898	211263
78	tr|G3SU98|G3SU98_LOXAF	SERPIN domain-containing protein OS=Loxodonta africana OX=9785 GN=SERPINA6 PE=3 SV=1	188416	196324	268804	350194	402290	428903	209925	209207	227474	246139	206541	260446	417479	381421	313043	390153
79	tr|G3U707|G3U707_LOXAF	Ig-like domain-containing protein OS=Loxodonta africana OX=9785 PE=4 SV=1	2.39907e+06	2.42421e+06	819230	849725	976306	1.03643e+06	1.47545e+06	1.51925e+06	1.27267e+06	1.36098e+06	1.42387e+06	1.2446e+06	1.18872e+06	1.0582e+06	1.61806e+06	1.68739e+06
80	tr|G3TSP3|G3TSP3_LOXAF	Uncharacterized protein OS=Loxodonta africana OX=9785 PE=4 SV=1	2.53179e+07	2.63265e+07	5.22354e+06	2.15444e+07	2.23913e+07	2.20242e+07	4.47206e+07	3.20015e+07	2.29171e+07	2.47852e+07	1.35106e+07	2.95811e+07	2.13557e+07	3.1269e+07	3.93446e+07	3.4442e+07
81	tr|G3U8C3|G3U8C3_LOXAF	Keratin 10 OS=Loxodonta africana OX=9785 GN=KRT10 PE=3 SV=1	183676	187985	325820	312013	272151	277066	262994	255131	247365	138536	171151	131019	223705	226376	215463	214984
82	tr|G3SPK7|G3SPK7_LOXAF	Coagulation factor V OS=Loxodonta africana OX=9785 GN=F5 PE=3 SV=1	32413.2	52068.4	81463.9	88778.9	71260.3	72170.2	41081.3	47519.8	57083.3	50959.2	58221.8	55027.8	84125.1	71323.9	95134.6	82194.2
83	tr|A0A3B0J2P1|A0A3B0J2P1_LOXAF	Adiponectin A OS=Loxodonta africana OX=9785 GN=ADIA PE=4 SV=1	295670	294488	299636	343049	422716	452852	215235	227113	274792	291909	325599	269973	543028	501493	404921	440145
84	tr|G3TJ74|G3TJ74_LOXAF	Uncharacterized protein OS=Loxodonta africana OX=9785 GN=F11 PE=4 SV=1	125435	133668	251086	322329	270551	259111	186144	207678	257233	271470	186218	147465	252823	247165	236031	224185
85	tr|G3TEY6|G3TEY6_LOXAF	Serpin family F member 1 OS=Loxodonta africana OX=9785 GN=SERPINF1 PE=3 SV=1	104453	117411	181013	156114	211777	244604	132954	154338	214106	217789	221726	234390	161662	147601	216449	224253
86	tr|G3UI25|G3UI25_LOXAF	Ig-like domain-containing protein OS=Loxodonta africana OX=9785 PE=4 SV=1	288929	254554	448856	432317	74019.1	99575.3	159019	202067	782952	170642	377461	942103	446252	511066	259940	176890
87	tr|G3T8I8|G3T8I8_LOXAF	Complement C1q subcomponent subunit A OS=Loxodonta africana OX=9785 GN=C1QA PE=4 SV=1	548430	519849	569687	614718	772232	775896	380816	371034	501232	467679	458888	466554	806548	750994	635168	676055
88	tr|G3TJ67|G3TJ67_LOXAF	Kallikrein B1 OS=Loxodonta africana OX=9785 GN=KLKB1 PE=4 SV=1	42538.4	49179	156652	95371	120393	132202	89795.4	86117.8	84761.9	88796.5	90835.2	110807	115332	149829	85205.5	122447
89	tr|G3T3C5|G3T3C5_LOXAF	Serpin family F member 2 OS=Loxodonta africana OX=9785 GN=SERPINF2 PE=3 SV=1	171768	157355	538833	511683	919799	1.04173e+06	145158	160623	292743	202919	415648	567051	293623	309014	434077	427477
90	tr|G3UG78|G3UG78_LOXAF	Ig-like domain-containing protein OS=Loxodonta africana OX=9785 PE=4 SV=1	39026.5	48755.2	57293.7	69375.9	32494.2	35650.4	60140.5	22979.3	125107	130201	64858	66740.9	31407.9	67727.8	60694.7	40088.4
91	tr|G3UIZ5|G3UIZ5_LOXAF	Coagulation factor XII OS=Loxodonta africana OX=9785 GN=F12 PE=4 SV=1	76622.9	68692.9	51106.4	94392.1	53982.7	47924.6	71987.9	53754.4	72109	51981.3	62646	61082.6	18998.1	67523	84273	46190.7
92	tr|G3U8A3|G3U8A3_LOXAF	C-type lectin domain family 3 member B OS=Loxodonta africana OX=9785 GN=CLEC3B PE=4 SV=1	127629	136737	189732	198689	144123	86912.4	127613	60377.1	160768	105928	87192.8	194091	208456	167908	222843	178317
93	tr|G3UKA6|G3UKA6_LOXAF	Ig-like domain-containing protein OS=Loxodonta africana OX=9785 PE=4 SV=1	2.83741e+06	2.7224e+06	2.27618e+06	2.5762e+06	2.08931e+06	2.01942e+06	3.50472e+06	3.46854e+06	4.00719e+06	4.43221e+06	3.59746e+06	3.28623e+06	3.55587e+06	3.30172e+06	2.17989e+06	2.33161e+06
94	tr|G3U8Y3|G3U8Y3_LOXAF	Ig-like domain-containing protein OS=Loxodonta africana OX=9785 PE=4 SV=1	531061	541809	316299	289098	218578	236524	276629	273530	381323	409519	310428	270030	243569	195329	224028	217059
95	tr|G3TIU1|G3TIU1_LOXAF	Fibrinogen gamma chain OS=Loxodonta africana OX=9785 GN=FGG PE=4 SV=1	169022	185615	728219	742480	364137	755793	932485	1.02361e+06	450350	498403	326943	277600	478554	418060	591705	652140
96	tr|G3T2J6|G3T2J6_LOXAF	Uncharacterized protein OS=Loxodonta africana OX=9785 PE=4 SV=1	242243	98493.3	233810	271359	314929	349612	218009	176407	275275	382272	91971.2	229663	301804	150325	246915	259856
97	tr|G3UL57|G3UL57_LOXAF	Actin gamma 1 OS=Loxodonta africana OX=9785 PE=3 SV=1	30879.7	45849.6	520309	538100	224199	237488	122624	91655.4	108218	98112	92937.4	96368.1	208163	207413	214297	237378
98	tr|G3TV86|G3TV86_LOXAF	Christmas factor OS=Loxodonta africana OX=9785 GN=F9 PE=4 SV=1	114628	115846	158586	214538	189643	160644	91881.9	92312	226135	195805	118079	127059	251779	169196	360996	259018
99	tr|G3T8I9|G3T8I9_LOXAF	Complement C1q C chain OS=Loxodonta africana OX=9785 GN=C1QC PE=4 SV=1	275434	273532	272071	269978	403789	402876	190962	218262	228059	248649	251371	210038	376164	370204	288126	289911
100	tr|G3U2E4|G3U2E4_LOXAF	Apolipoprotein A-II OS=Loxodonta africana OX=9785 GN=APOA2 PE=3 SV=1	142741	130042	99616.9	122212	91205.9	54614.6	40361.9	35373.5	117608	130385	164971	132666	175682	272427	49573.1	90493.1
101	tr|G3STF5|G3STF5_LOXAF	Complement factor properdin OS=Loxodonta africana OX=9785 GN=CFP PE=4 SV=1	263976	257085	297027	325994	475908	464815	537706	533637	364882	376708	499965	419456	516716	459726	422305	450806
102	tr|G3TD13|G3TD13_LOXAF	Apolipoprotein E OS=Loxodonta africana OX=9785 GN=APOE PE=3 SV=1	58833	60251.8	47464.5	72634.8	42784.2	29785.4	41243	37651.4	64809.3	5160.03	116875	94266.4	127316	117133	25111.8	31915.8
103	tr|G3TW86|G3TW86_LOXAF	Apolipoprotein C-II OS=Loxodonta africana OX=9785 GN=APOC2 PE=3 SV=1	387635	386703	442920	464274	235612	235345	316480	308153	360830	354331	450335	389860	502726	450519	394154	438506
104	tr|G3TEL4|G3TEL4_LOXAF	Retinol-binding protein OS=Loxodonta africana OX=9785 GN=RBP4 PE=3 SV=1	117087	155989	76309.5	92202.5	77089.8	133474	98901.7	60563.3	127674	118250	50122.1	86862	119930	116937	122740	112469
105	tr|G3TMK8|G3TMK8_LOXAF	SERPIN domain-containing protein OS=Loxodonta africana OX=9785 GN=SERPINA10 PE=3 SV=1	97404.4	103619	100750	121651	206530	227641	31629.6	34871.5	77737.2	76838.4	127216	126958	74500.9	58220.3	250019	270762
106	tr|G3UIV1|G3UIV1_LOXAF	Pentaxin OS=Loxodonta africana OX=9785 GN=CRP PE=3 SV=1	529161	543672	136898	175262	438770	453161	297841	315298	340346	407071	350453	90005.9	516036	428627	507347	540382
107	tr|G3SLU7|G3SLU7_LOXAF	Alpha-1-acid glycoprotein OS=Loxodonta africana OX=9785 PE=3 SV=1	204435	144427	440743	391287	460275	452628	218889	223377	372829	424509	368390	330664	313421	297843	242919	277301
108	tr|G3TZT8|G3TZT8_LOXAF	Complement C8 gamma chain OS=Loxodonta africana OX=9785 GN=C8G PE=3 SV=1	102293	108065	199507	223409	167405	224089	107083	105126	103175	169054	208992	175726	172790	158380	168130	182837
109	tr|G3SSS5|G3SSS5_LOXAF	Adiponectin D OS=Loxodonta africana OX=9785 GN=ADIPOQ PE=4 SV=1	209966	206383	182875	189148	958402	888068	160033	144429	63100.9	63983.5	389341	379163	120935	113915	230674	252456
110	tr|G3T3H7|G3T3H7_LOXAF	Sulfhydryl oxidase OS=Loxodonta africana OX=9785 GN=QSOX1 PE=3 SV=1	39965.7	53867.8	8931.56	94919.1	10390.7	2887.69	25081.6	24309.9	76453.4	39328	6110.23	99721.2	13433.5	64977.1	72794.8	25527.2
111	tr|G3UCV3|G3UCV3_LOXAF	Glycoprotein V platelet OS=Loxodonta africana OX=9785 GN=GP5 PE=4 SV=1	116872	134733	147840	127688	121479	107825	59119.8	57291	124638	133814	144041	99436.4	189612	141460	153671	151120
112	tr|G3UDI6|G3UDI6_LOXAF	Ig-like domain-containing protein OS=Loxodonta africana OX=9785 PE=4 SV=1	157935	153395	243094	244314	168866	177695	132340	152707	329277	350552	543694	435522	278241	239467	260766	251488
113	tr|G3T8L4|G3T8L4_LOXAF	Apolipoprotein D OS=Loxodonta africana OX=9785 GN=APOD PE=3 SV=1	156660	161788	169522	135560	230875	262251	231234	213004	233077	213666	263949	239570	307154	241530	211285	230417
114	tr|G3TT51|G3TT51_LOXAF	Ig-like domain-containing protein OS=Loxodonta africana OX=9785 PE=4 SV=1	1.37405e+06	1.3641e+06	2.14693e+06	2.1259e+06	1.74567e+06	1.70163e+06	1.32953e+06	1.32162e+06	3.13947e+06	3.17937e+06	3.06115e+06	2.65462e+06	1.50789e+06	1.45403e+06	1.67491e+06	1.737e+06
115	tr|A0A7T6ZK22|A0A7T6ZK22_LOXAF	Beta-2-microglobulin (Fragment) OS=Loxodonta africana OX=9785 GN=B2M PE=2 SV=1	217232	215881	271599	278214	259259	271415	205397	240015	249747	300042	253162	221466	219985	250073	259717	323320
116	tr|G3T5Z4|G3T5Z4_LOXAF	Keratin 5 OS=Loxodonta africana OX=9785 GN=KRT5 PE=3 SV=1	77199.6	91393.9	186517	190635	78025.5	91822.6	135684	126020	51027.1	59320.7	65587.9	61661.6	146130	131447	150928	156736
117	tr|G3UIN4|G3UIN4_LOXAF	Ig-like domain-containing protein OS=Loxodonta africana OX=9785 PE=4 SV=1	278388	262028	231058	236509	159432	156320	328290	341554	142579	159819	79196.2	57862	313786	299720	29670.7	14862.3
118	tr|G3U772|G3U772_LOXAF	Fibrinogen alpha chain OS=Loxodonta africana OX=9785 GN=FGA PE=4 SV=1	45650.3	42818.9	103103	125408	99617.3	99882.9	239747	264086	82852.5	107485	79075.5	65381.3	152066	103557	130730	154793
119	tr|G3U2I4|G3U2I4_LOXAF	Ig-like domain-containing protein OS=Loxodonta africana OX=9785 PE=4 SV=1	297687	297847	151026	152237	88246.2	90471.7	200245	212486	220191	225871	249657	196880	222815	207791	189128	208257
120	tr|G3TNK1|G3TNK1_LOXAF	Peptidoglycan-recognition protein OS=Loxodonta africana OX=9785 PE=3 SV=1	53178.2	55329.3	143677	137406	48310.9	55503.1	47394.2	54573.9	62209.1	77252.4	86105.1	55416.6	71517.5	68344.2	54707.2	78476.9
121	tr|G3U572|G3U572_LOXAF	CD5 molecule like OS=Loxodonta africana OX=9785 GN=CD5L PE=4 SV=1	21218.7	20366.7	33110.5	35884.6	23727.2	12506.4	44103.1	44691.8	57562.2	65154.5	40839.3	25986.5	59889.7	35242.4	49414.3	56612.9
122	tr|G5CW00|G5CW00_ELEMA	Apolipoprotein B (Fragment) OS=Elephas maximus OX=9783 GN=ApoB PE=4 SV=1	29952.1	35356	27903	35773.6	30442.5	44608.5	31792.2	28486.7	39527.1	49018.6	8514.2	31030.1	45531.3	55827.5	50647.3	64392.9
123	tr|G3TUN8|G3TUN8_LOXAF	Ig-like domain-containing protein OS=Loxodonta africana OX=9785 PE=4 SV=1	345054	342307	320813	308732	235930	222279	653464	643191	791050	831283	566217	417982	634131	608195	604791	640583
124	tr|G3UB11|G3UB11_LOXAF	Ig-like domain-containing protein OS=Loxodonta africana OX=9785 PE=4 SV=1	94718.2	138423	520161	516458	177048	166343	288406	281652	588245	626401	339654	299589	375644	352774	321375	362263
125	tr|G3ULD5|G3ULD5_LOXAF	Ig-like domain-containing protein OS=Loxodonta africana OX=9785 PE=4 SV=1	523968	5.34346e+06	5.42563e+06	5.46193e+06	3.8961e+06	4.10383e+06	5.29374e+06	5.09757e+06	8.76701e+06	1.03341e+07	9.02048e+06	7.64946e+06	547842	6.2073e+06	5.25604e+06	7.42082e+06
126	tr|G3STD5|G3STD5_LOXAF	Transforming growth factor-beta-induced protein ig-h3 OS=Loxodonta africana OX=9785 GN=TGFBI PE=4 SV=1	8797.21	5782.93	6059.19	3177.77	8960.57	9164.85	2190.24	1412.34	4416.55	9833.61	3037.55	5855.49	21048.6	2662.19	2678.17	5130.92
127	tr|G3SW35|G3SW35_LOXAF	Neural cell adhesion molecule 1 OS=Loxodonta africana OX=9785 GN=NCAM1 PE=4 SV=1	11004.3	11667.3	30142.4	30153.1	18778.3	23964.8	4326.29	7630	18741	17832.7	36224.2	20384.6	18371.3	25723	19451.4	17673
128	tr|G3U2G5|G3U2G5_LOXAF	Apolipoprotein B OS=Loxodonta africana OX=9785 GN=APOB PE=4 SV=1	31782.4	25221.4	46686.3	50613	35599.1	45610.6	31996.5	34518.4	60416.2	64646.1	43659.2	32922	41267.9	49991	69182.9	78922.8
129	tr|G3UIH4|G3UIH4_LOXAF	Ig-like domain-containing protein OS=Loxodonta africana OX=9785 PE=4 SV=1	656380	665925	420326	419229	491202	458032	558545	579687	355426	391272	909719	711686	442769	402380	353627	405728
130	tr|G3SS95|G3SS95_LOXAF	Uncharacterized protein OS=Loxodonta africana OX=9785 PE=3 SV=1	27709.6	34080.4	60142.9	49682.6	52056.8	64704.6	68617.6	61877	38890.4	52243.5	64123.8	83601	72166.7	68873.7	67271.6	64611.7
131	tr|G3UKC4|G3UKC4_LOXAF	Ig-like domain-containing protein OS=Loxodonta africana OX=9785 PE=4 SV=1	27547.3	31348.4	23269.5	25088.2	13033.7	20401	24554.1	27710.5	69644.8	75094.8	37911.1	32136.6	38219.4	35143.6	31402	38255
132	tr|G3U7A1|G3U7A1_LOXAF	C-X-C motif chemokine OS=Loxodonta africana OX=9785 PE=3 SV=1	133342	126502	132637	134930	319213	313746	157276	152519	179506	156556	108649	90314.8	279453	253232	310264	316490
133	tr|G3TVW0|G3TVW0_LOXAF	Ig-like domain-containing protein OS=Loxodonta africana OX=9785 PE=4 SV=1	684719	547961	621152	595407	652250	498968	439987	359572	771383	961094	701634	645833	809706	786778	937042	833044
134	tr|G3SSI7|G3SSI7_LOXAF	Macrophage stimulating 1 OS=Loxodonta africana OX=9785 GN=MST1 PE=3 SV=1	76871.8	63676.9	147556	151334	90445.6	123788	109428	96749.6	123410	154758	127589	100802	133415	118845	124712	149584
135	tr|G3TDE7|G3TDE7_LOXAF	Amine oxidase OS=Loxodonta africana OX=9785 PE=3 SV=1	21513	29516.9	29732.7	35652.7	57738.7	66955.9	27983.6	32733.7	29638.1	30319.8	28550.4	46125.4	24775.6	32974	30090.3	37311
136	tr|G3T5T8|G3T5T8_LOXAF	Tenascin C OS=Loxodonta africana OX=9785 GN=TNC PE=3 SV=1	43856.2	36938.1	94747.5	72786.1	39786.4	20271.6	52350.4	34829.9	122688	104178	67166.1	87274.3	112912	132983	263456	193536
137	tr|G3UIH0|G3UIH0_LOXAF	Biotinidase OS=Loxodonta africana OX=9785 GN=BTD PE=3 SV=1	13511.5	10884.6	27891	8519.31	25315.8	20707.4	13077.2	17304.9	26390.8	25636.5	32381.8	28086.7	20740	24489.4	22142.8	33530.2
138	tr|G3TIT4|G3TIT4_LOXAF	Fibrinogen beta chain OS=Loxodonta africana OX=9785 GN=FGB PE=4 SV=1	1044.46	2199.48	2114.9	6490.5	4116.18	7102.87	61080.5	55951.4	8178.34	8419.79	5079.86	9082.17	13418.5	8879.18	17286.2	6205.22
139	tr|G3TR46|G3TR46_LOXAF	Cartilage oligomeric matrix protein OS=Loxodonta africana OX=9785 GN=COMP PE=3 SV=1	90482.5	101238	191603	162613	263682	287116	165720	166795	111283	126885	153758	126534	114973	140830	124749	144307
140	tr|G3T1Y0|G3T1Y0_LOXAF	Carbonic anhydrase OS=Loxodonta africana OX=9785 GN=CA1 PE=3 SV=1	22493.7	21568.7	126989	136914	24844.9	12682.3	233349	197247	18802.7	20558.6	18569.4	91017	221898	187331	55363	66033
141	tr|G3TUM5|G3TUM5_LOXAF	Ig-like domain-containing protein OS=Loxodonta africana OX=9785 PE=4 SV=1	80566.5	86553.2	21948.8	35804.8	38161.3	26796.4	51944.7	48192.2	210718	102051	36225.5	31743	114043	138400	57001.4	62590.7
142	tr|G3SPE6|G3SPE6_LOXAF	Complement component 4 binding protein beta OS=Loxodonta africana OX=9785 GN=C4BPB PE=4 SV=1	294689	273447	188582	194322	273708	239933	129351	123092	213178	236607	190810	135825	323238	279947	249802	278737
143	tr|G5E728|G5E728_LOXAF	Mannose-binding protein C OS=Loxodonta africana OX=9785 GN=MBL2 PE=4 SV=1	14465.3	14069.7	10573.1	11728.9	2501.27	6347.44	4754.41	1820.29	10125.5	10499.1	6524.05	13301.9	14089	9686.12	19326.8	16705.3
144	tr|G3UN20|G3UN20_LOXAF	IGv domain-containing protein OS=Loxodonta africana OX=9785 PE=4 SV=1	100957	91721.7	92028.6	103706	200885	209132	195976	233830	251883	236372	110440	91806.5	190425	200927	200329	206426
145	tr|G3UDL1|G3UDL1_LOXAF	Ig-like domain-containing protein OS=Loxodonta africana OX=9785 PE=4 SV=1	112103	112506	39895	43540.2	16100.5	2846.71	14618.2	23370.9	42009.4	46404.8	38132.9	29549	1489.63	55209.1	17189.5	25745.2
146	tr|G3TXA1|G3TXA1_LOXAF	Uncharacterized protein OS=Loxodonta africana OX=9785 GN=F10 PE=4 SV=1	9950.28	6619.07	19862.9	22274.7	17726	12981	7543.43	10753.9	29919.9	28878.3	26976.6	1951.14	2716.35	10954.5	14637.6	19842.1
147	tr|G3UC44|G3UC44_LOXAF	Ig-like domain-containing protein OS=Loxodonta africana OX=9785 PE=4 SV=1	4.84272e+06	4.75929e+06	2.91708e+06	3.1305e+06	984932	947749	2.7061e+06	1.93693e+06	4.87055e+06	5.1285e+06	4.28247e+06	3.54821e+06	2.71381e+06	3.05142e+06	2.37617e+06	2.48528e+06
148	tr|G3T2H2|G3T2H2_LOXAF	Uncharacterized protein OS=Loxodonta africana OX=9785 PE=4 SV=1	3833.01	478.48	1816.31	1551.26	2374.94	1015.15	951.645	510.922	25676.1	604.767	1625.28	31964.2	456.294	1927.48	365.954	1968.96
149	tr|G3U4L9|G3U4L9_LOXAF	Ig-like domain-containing protein OS=Loxodonta africana OX=9785 PE=4 SV=1	378837	321986	193438	156360	42086.3	46819.6	53765.5	81253.5	284668	303020	272077	238551	166568	179589	188655	187202
150	tr|G3TLW1|G3TLW1_LOXAF	SelP_N domain-containing protein OS=Loxodonta africana OX=9785 PE=4 SV=1	401.994	33604.3	1398.52	687.813	265.839	2291.7	170.217	388.771	1569.93	667.569	1343.06	1515	367.295	2735.07	43666.8	1838.56
151	tr|G3UIL9|G3UIL9_LOXAF	Apolipoprotein C-III OS=Loxodonta africana OX=9785 GN=APOC3 PE=3 SV=1	28722.5	48107.5	37338.5	43918.3	20242	45158.8	15834.9	4986.33	69835.8	22870	89024.1	76762.6	113977	88928.4	49301.5	57829.2
152	tr|G3SU75|G3SU75_LOXAF	Carbonic anhydrase OS=Loxodonta africana OX=9785 GN=CA2 PE=3 SV=1	2049.37	3995.8	16574.5	28504.5	177.173	13427.1	20495.9	18959.5	8768.47	5008.81	10262.1	15738.7	16660.8	21652	9461.81	15691.4
153	tr|G3UDE8|G3UDE8_LOXAF	Ig-like domain-containing protein OS=Loxodonta africana OX=9785 PE=4 SV=1	8209.05	28949.1	29170.8	37917	45506.5	51852.7	50656.8	43332.7	52000.8	58948.7	91222.5	67333.1	16948.2	21454.4	100373	122219
154	tr|G3T256|G3T256_LOXAF	Acid sphingomyelinase-like phosphodiesterase OS=Loxodonta africana OX=9785 GN=SMPDL3B PE=3 SV=1	1050.13	331.031	671.877	1984.95	903.324	682.144	1462.61	1216.08	3638.47	1650.09	2028.35	1579.5	1799.06	759.952	313.08	601.613
155	tr|G3TCM5|G3TCM5_LOXAF	Insulin-like growth factor-binding protein 3 OS=Loxodonta africana OX=9785 GN=IGFBP3 PE=4 SV=1	77361.5	91932.9	20575.9	22577.6	154368	152146	49077.6	45025.8	39996	37458.5	60220	79841.6	94690.6	107072	41948.9	68813.8
156	tr|G3UDW9|G3UDW9_LOXAF	Alpha-amylase OS=Loxodonta africana OX=9785 PE=3 SV=1	104178	93762.3	179407	142385	119092	135044	80280.8	104366	140170	171636	181839	93412.3	111241	108960	157527	193014
157	tr|G3TUM9|G3TUM9_LOXAF	Ig-like domain-containing protein OS=Loxodonta africana OX=9785 PE=4 SV=1	17392	21172.2	26871.4	16627.7	17574.5	11529.6	17387	19648.6	8491.07	25046.6	40401.1	35526.1	46324.4	39631	12429.1	9550.09
158	tr|G3U6M3|G3U6M3_LOXAF	Ig-like domain-containing protein OS=Loxodonta africana OX=9785 PE=4 SV=1	158455	113326	130071	146244	212800	244587	422185	423895	321982	291669	246050	128951	235061	139426	153247	172473
159	tr|G3TR81|G3TR81_LOXAF	Ig-like domain-containing protein OS=Loxodonta africana OX=9785 PE=4 SV=1	87070	89535.7	179847	180763	298294	255611	299435	314135	150099	160819	323276	241328	195227	215142	151277	133637
160	tr|G5E759|G5E759_LOXAF	GLOBIN domain-containing protein OS=Loxodonta africana OX=9785 PE=3 SV=1	56619.5	68448.2	66193.4	69765.6	198889	210943	940900	940592	62242	59948.9	77624.5	76277.9	90642.2	92335	155107	154597
161	tr|G3TVJ6|G3TVJ6_LOXAF	Ig-like domain-containing protein OS=Loxodonta africana OX=9785 PE=4 SV=1	514374	487258	485374	545031	357700	376220	379846	428157	594028	662847	562682	449500	518730	466824	465713	550350
162	tr|G3TW67|G3TW67_LOXAF	Amine oxidase OS=Loxodonta africana OX=9785 PE=3 SV=1	20263.6	21531.8	10082.3	7222.28	60228.4	74279.9	16288	17953.4	19046.4	31429.4	3393.95	9977.38	24633.1	22161.1	31548.4	40523.1
163	tr|G3T5Z6|G3T5Z6_LOXAF	Keratin 77 OS=Loxodonta africana OX=9785 GN=KRT77 PE=4 SV=1	14946	14974.4	32911.8	35756.1	13748.7	15764.9	26205.3	26239.6	13003.3	10549.1	16049.8	8179.67	19896.6	21726.8	25191.7	27480.2
164	tr|G3TWA7|G3TWA7_LOXAF	Ig-like domain-containing protein OS=Loxodonta africana OX=9785 PE=4 SV=1	104493	109492	473202	445777	283381	278991	476794	486319	449243	486121	515512	427699	580230	537888	662597	703424

## Sheet: TB- vs TB+
					TB-	TB+
Row	Peak Name	Group	t-value	p-value	Mean 1	Mean 2	Median 1	Median 2	Sigma 1	Sigma 2	Delta	Fold Change	Log (Fold Change)
1	tr|G3TVW0|G3TVW0_LOXAF	Ig-like domain-containing protein OS=Loxodonta africana OX=9785 PE=4 SV=1	-4.68741	0.00035	550002	805814	571684	798242	111293	106961	-255812	0.682542	-0.16587
2	tr|G3UMK9|G3UMK9_LOXAF	Immunoglobulin heavy constant mu OS=Loxodonta africana OX=9785 GN=IGHM PE=4 SV=1	-4.17563	0.00093	2.14316e+07	4.30408e+07	2.16274e+07	4.41265e+07	8.22441e+06	1.21082e+07	-2.16092e+07	0.497938	-0.302825
3	tr|G3UDI6|G3UDI6_LOXAF	Ig-like domain-containing protein OS=Loxodonta africana OX=9785 PE=4 SV=1	-3.89864	0.00161	178793	336126	163400	303759	42165.9	106070	-157333	0.531923	-0.274151
4	tr|G3SST6|G3SST6_LOXAF	Alpha-1-B glycoprotein OS=Loxodonta africana OX=9785 GN=A1BG PE=4 SV=1	3.82985	0.00184	3.6402e+07	3.04564e+07	3.58289e+07	3.03642e+07	3.48401e+06	2.67239e+06	5.94553e+06	1.19521	0.0774457
5	tr|G3T5T8|G3T5T8_LOXAF	Tenascin C OS=Loxodonta africana OX=9785 GN=TNC PE=3 SV=1	-3.58143	0.00301	49445.8	135524	41821.3	117800	23758.3	63693.4	-86078.3	0.364849	-0.437887
6	tr|G3UIL9|G3UIL9_LOXAF	Apolipoprotein C-III OS=Loxodonta africana OX=9785 GN=APOC3 PE=3 SV=1	-3.57053	0.00307	30538.6	71066.1	33030.5	73299.2	15703.1	28001.6	-40527.5	0.429721	-0.366813
7	tr|G3TUN8|G3TUN8_LOXAF	Ig-like domain-containing protein OS=Loxodonta africana OX=9785 PE=4 SV=1	-3.35945	0.00468	383971	636779	331560	621163	169361	128921	-252808	0.60299	-0.21969
8	tr|G3T7C7|G3T7C7_LOXAF	Glycosyl-phosphatidylinositol-specific phospholipase D OS=Loxodonta africana OX=9785 GN=GPLD1 PE=3 SV=1	-3.25867	0.00571	150925	224269	160002	218081	43503	46476.6	-73343.6	0.672966	-0.172007
9	tr|G3UIH0|G3UIH0_LOXAF	Biotinidase OS=Loxodonta africana OX=9785 GN=BTD PE=3 SV=1	-3.24757	0.00584	17151.5	26674.8	15408.2	26013.6	6951.87	4523.84	-9523.31	0.642984	-0.1918
10	tr|G3UKC4|G3UKC4_LOXAF	Ig-like domain-containing protein OS=Loxodonta africana OX=9785 PE=4 SV=1	-3.2035	0.00638	24119.1	44725.9	24821.1	38065.2	5548.15	17327.6	-20606.8	0.539264	-0.268198
11	tr|G3TWA7|G3TWA7_LOXAF	Ig-like domain-containing protein OS=Loxodonta africana OX=9785 PE=4 SV=1	-3.17831	0.0067	332306	545339	364579	526700	162175	98185.8	-213033	0.609356	-0.215129
12	tr|G3U572|G3U572_LOXAF	CD5 molecule like OS=Loxodonta africana OX=9785 GN=CD5L PE=4 SV=1	-3.04618	0.00872	29451.1	48837.7	28418.9	53013.6	11783.3	13608.2	-19386.6	0.603041	-0.219653
13	tr|G3UA31|G3UA31_LOXAF	Apolipoprotein B OS=Loxodonta africana OX=9785 GN=APOB PE=4 SV=1	-2.75341	0.01554	358373	493941	354715	515201	84734.3	110516	-135567	0.725539	-0.139339
14	tr|G3TYG4|G3TYG4_LOXAF	Joining chain of multimeric IgA and IgM OS=Loxodonta africana OX=9785 GN=JCHAIN PE=4 SV=1	-2.74641	0.01576	2.49488e+06	5.11424e+06	2.27682e+06	4.69353e+06	1.34577e+06	2.33791e+06	-2.61936e+06	0.48783	-0.311731
15	tr|G3U2G5|G3U2G5_LOXAF	Apolipoprotein B OS=Loxodonta africana OX=9785 GN=APOB PE=4 SV=1	-2.72666	0.01638	37753.5	55126	35058.7	55203.6	8846.73	15700	-17372.6	0.684857	-0.1644
16	tr|G3T3D1|G3T3D1_LOXAF	Apolipoprotein B OS=Loxodonta africana OX=9785 GN=APOB PE=4 SV=1	-2.71186	0.01686	869090	1.1235e+06	858696	1.06118e+06	135091	228380	-254408	0.773558	-0.111507
17	tr|G3U8C3|G3U8C3_LOXAF	Keratin 10 OS=Loxodonta africana OX=9785 GN=KRT10 PE=3 SV=1	2.66895	0.01834	259605	196075	267573	215224	51435.7	43441	63529.6	1.32401	0.12189
18	tr|G3TAK1|G3TAK1_LOXAF	Complement C5 OS=Loxodonta africana OX=9785 GN=C5 PE=4 SV=1	-2.59534	0.02117	1.19556e+06	1.49636e+06	1.16952e+06	1.46507e+06	301830	127903	-300797	0.798981	-0.0974636
19	tr|G3TDX2|G3TDX2_LOXAF	Transthyretin OS=Loxodonta africana OX=9785 GN=TTR PE=3 SV=1	2.59462	0.0212	2.73237e+06	1.79456e+06	2.71869e+06	1.74253e+06	908183	469403	937812	1.52259	0.182582
20	tr|G3T8L4|G3T8L4_LOXAF	Apolipoprotein D OS=Loxodonta africana OX=9785 GN=APOD PE=3 SV=1	-2.45762	0.02764	195112	242581	191263	236324	45042.7	30915.1	-47469.3	0.804316	-0.0945735
21	tr|G3TVJ6|G3TVJ6_LOXAF	Ig-like domain-containing protein OS=Loxodonta africana OX=9785 PE=4 SV=1	-2.41319	0.0301	446745	533834	456766	534540	70802.7	73527.3	-87089.4	0.836861	-0.0773468
22	tr|G3UIN4|G3UIN4_LOXAF	Ig-like domain-containing protein OS=Loxodonta africana OX=9785 PE=4 SV=1	2.3493	0.03401	249197	137187	249268	110888	68635.8	116081	112011	1.81648	0.259231
23	tr|G3UCV3|G3UCV3_LOXAF	Glycoprotein V platelet OS=Loxodonta africana OX=9785 GN=GP5 PE=4 SV=1	-2.2104	0.04423	109106	142224	119175	142750	33596	25830.2	-33118.1	0.767142	-0.115124
24	tr|G3TT51|G3TT51_LOXAF	Ig-like domain-containing protein OS=Loxodonta africana OX=9785 PE=4 SV=1	-2.1978	0.04529	1.63868e+06	2.30106e+06	1.53784e+06	2.19581e+06	349006	777717	-662378	0.712142	-0.147434
25	tr|G3TV86|G3TV86_LOXAF	Christmas factor OS=Loxodonta africana OX=9785 GN=F9 PE=4 SV=1	-2.19741	0.04532	142260	213508	137216	210970	45619.3	79556.7	-71248.4	0.666297	-0.176332
26	tr|G3TDW3|G3TDW3_LOXAF	Serpin family A member 1 OS=Loxodonta africana OX=9785 GN=SERPINA1 PE=3 SV=1	2.14918	0.04959	4.28567e+07	3.40049e+07	3.94258e+07	3.06461e+07	8.89224e+06	7.5258e+06	8.85181e+06	1.26031	0.100477
27	tr|G3UDE8|G3UDE8_LOXAF	Ig-like domain-containing protein OS=Loxodonta africana OX=9785 PE=4 SV=1	-2.08648	0.05571	36949.3	66312.5	40624.8	63140.9	14518.1	37062.4	-29363.2	0.5572	-0.253989
28	tr|G3TEY6|G3TEY6_LOXAF	Serpin family F member 1 OS=Loxodonta africana OX=9785 GN=SERPINF1 PE=3 SV=1	-2.07007	0.05742	162833	204747	155226	217119	47650.6	31767.1	-41914	0.795289	-0.0994751
29	tr|G3TWP5|G3TWP5_LOXAF	Uncharacterized protein OS=Loxodonta africana OX=9785 PE=4 SV=1	-2.05608	0.05892	1.04668e+07	1.52331e+07	8.37478e+06	1.57047e+07	5.67766e+06	3.27944e+06	-4.7663e+06	0.687108	-0.162975
30	tr|G3ULD5|G3ULD5_LOXAF	Ig-like domain-containing protein OS=Loxodonta africana OX=9785 PE=4 SV=1	-2.04874	0.05972	4.39328e+06	6.90038e+06	5.19566e+06	7.53514e+06	1.67843e+06	3.02703e+06	-2.5071e+06	0.636672	-0.196084
31	tr|G3T9K5|G3T9K5_LOXAF	Vitamin K-dependent protein S OS=Loxodonta africana OX=9785 GN=PROS1 PE=4 SV=1	-2.00149	0.06511	891193	1.05888e+06	878626	1.08735e+06	178680	155660	-167691	0.841634	-0.0748766
32	tr|G3TCC3|G3TCC3_LOXAF	Hemopexin OS=Loxodonta africana OX=9785 GN=HPX PE=4 SV=1	1.98847	0.06667	6.3805e+06	5.16176e+06	6.18075e+06	5.24284e+06	1.34878e+06	1.08905e+06	1.21874e+06	1.23611	0.0920571
33	tr|G3UG78|G3UG78_LOXAF	Ig-like domain-containing protein OS=Loxodonta africana OX=9785 PE=4 SV=1	-1.9872	0.06683	45714.5	73353.2	43890.8	65799.5	15806.8	36023.6	-27638.8	0.62321	-0.205366
34	tr|G3TUM5|G3TUM5_LOXAF	Ig-like domain-containing protein OS=Loxodonta africana OX=9785 PE=4 SV=1	-1.97383	0.06847	48746	94096.5	43176.8	82320.7	23700.1	60509.9	-45350.5	0.518043	-0.285634
35	tr|G3TW86|G3TW86_LOXAF	Apolipoprotein C-II OS=Loxodonta africana OX=9785 GN=APOC2 PE=3 SV=1	-1.96828	0.06916	347140	417657	351591	416330	87420.1	51247	-70517.2	0.83116	-0.0803153
36	tr|G3UJU1|G3UJU1_LOXAF	Extracellular matrix protein 1 OS=Loxodonta africana OX=9785 GN=ECM1 PE=4 SV=1	-1.96571	0.06949	318433	411333	381977	406473	124050	49796.3	-92899.2	0.774151	-0.111175
37	tr|G3TR46|G3TR46_LOXAF	Cartilage oligomeric matrix protein OS=Loxodonta africana OX=9785 GN=COMP PE=3 SV=1	1.92954	0.07418	178656	130415	166257	126709	69172.7	14689.5	48241.5	1.36991	0.136692
38	tr|G3UI25|G3UI25_LOXAF	Ig-like domain-containing protein OS=Loxodonta africana OX=9785 PE=4 SV=1	-1.92546	0.07473	244917	458414	228310	411857	140552	280360	-213497	0.534271	-0.272239
39	tr|G3UKA6|G3UKA6_LOXAF	Ig-like domain-containing protein OS=Loxodonta africana OX=9785 PE=4 SV=1	-1.9212	0.07531	2.68677e+06	3.33652e+06	2.6493e+06	3.42879e+06	571626	766991	-649748	0.805262	-0.0940629
40	tr|G3U800|G3U800_LOXAF	Uncharacterized protein OS=Loxodonta africana OX=9785 PE=4 SV=1	-1.89631	0.07875	7.55492e+07	1.00315e+08	6.37691e+07	9.34807e+07	2.54791e+07	2.67454e+07	-2.47657e+07	0.75312	-0.123136
41	tr|G3U2E4|G3U2E4_LOXAF	Apolipoprotein A-II OS=Loxodonta africana OX=9785 GN=APOA2 PE=3 SV=1	-1.88613	0.0802	89521	141726	95411.4	131525	41772.9	66209.1	-52204.7	0.63165	-0.199523
42	tr|G3UB11|G3UB11_LOXAF	Ig-like domain-containing protein OS=Loxodonta africana OX=9785 PE=4 SV=1	-1.84466	0.08635	272901	408243	229350	357518	165249	125530	-135342	0.668477	-0.174913
43	tr|G5E728|G5E728_LOXAF	Mannose-binding protein C OS=Loxodonta africana OX=9785 GN=MBL2 PE=4 SV=1	-1.8332	0.08812	8282.55	12532.2	8460.26	11900.5	5073.99	4152.81	-4249.67	0.6609	-0.179864
44	tr|G3SNZ7|G3SNZ7_LOXAF	Serpin family G member 1 OS=Loxodonta africana OX=9785 GN=SERPING1 PE=3 SV=1	1.74466	0.10295	4.26662e+06	3.55819e+06	4.12393e+06	3.49739e+06	876000	742753	708431	1.1991	0.0788549
45	tr|G3TZR4|G3TZR4_LOXAF	Carboxypeptidase B2 OS=Loxodonta africana OX=9785 GN=CPB2 PE=3 SV=1	-1.74268	0.1033	475157	579970	474994	599711	138898	98215.6	-104813	0.819279	-0.0865682
46	tr|G3U7N2|G3U7N2_LOXAF	Uncharacterized protein OS=Loxodonta africana OX=9785 PE=4 SV=1	-1.7141	0.10855	210449	249868	211960	254577	44030.9	47875.4	-39418.5	0.842242	-0.074563
47	tr|G3SSI7|G3SSI7_LOXAF	Macrophage stimulating 1 OS=Loxodonta africana OX=9785 GN=MST1 PE=3 SV=1	-1.69748	0.11171	107481	129139	103089	126150	31757.8	17139.8	-21658.1	0.832289	-0.0797259
48	tr|G3T5X1|G3T5X1_LOXAF	Kininogen 1 OS=Loxodonta africana OX=9785 GN=KNG1 PE=4 SV=1	1.6905	0.11307	1.08005e+07	9.05062e+06	1.1002e+07	8.58387e+06	2.42035e+06	1.64749e+06	1.74993e+06	1.19335	0.0767675
49	tr|G3TWW5|G3TWW5_LOXAF	Uncharacterized protein OS=Loxodonta africana OX=9785 PE=4 SV=1	-1.68846	0.11346	206958	240299	221599	239367	46611.1	30770.8	-33341.4	0.86125	-0.0648705
50	tr|G3SS95|G3SS95_LOXAF	Uncharacterized protein OS=Loxodonta africana OX=9785 PE=3 SV=1	-1.65093	0.121	52358.9	63972.8	56099.8	65941.7	14720.7	13386.8	-11613.9	0.818456	-0.0870047
51	tr|G5E759|G5E759_LOXAF	GLOBIN domain-containing protein OS=Loxodonta africana OX=9785 PE=3 SV=1	1.61514	0.12859	319044	96096.7	134327	84133.4	388567	38051	222947	3.32003	0.521142
52	tr|G3U8J5|G3U8J5_LOXAF	Uncharacterized protein OS=Loxodonta africana OX=9785 PE=4 SV=1	-1.57869	0.13673	4.79318e+06	1.54151e+07	3.94218e+06	7.22266e+06	1.95313e+06	1.893e+07	-1.06219e+07	0.31094	-0.507323
53	tr|G5CW00|G5CW00_ELEMA	Apolipoprotein B (Fragment) OS=Elephas maximus OX=9783 GN=ApoB PE=4 SV=1	-1.57079	0.13855	33039.3	43061.1	31117.4	47275	5498.41	17187.6	-10021.8	0.767266	-0.115054
54	tr|G3TUM9|G3TUM9_LOXAF	Ig-like domain-containing protein OS=Loxodonta africana OX=9785 PE=4 SV=1	-1.53325	0.1475	18525.4	27174.9	17483.2	30286.4	4374.44	15344.7	-8649.57	0.681708	-0.166402
55	tr|G3TCU0|G3TCU0_LOXAF	C3/C5 convertase OS=Loxodonta africana OX=9785 GN=C2 PE=4 SV=1	-1.53206	0.14779	332020	389148	321574	383907	75644.4	73494.9	-57128.5	0.853196	-0.0689513
56	tr|G3UNP6|G3UNP6_LOXAF	Uncharacterized protein OS=Loxodonta africana OX=9785 PE=4 SV=1	1.44592	0.17021	1.06463e+08	8.85698e+07	1.05341e+08	8.57677e+07	2.49422e+07	2.45551e+07	1.78928e+07	1.20202	0.0799115
57	tr|G3UDW9|G3UDW9_LOXAF	Alpha-amylase OS=Loxodonta africana OX=9785 PE=3 SV=1	-1.44384	0.17079	119814	144725	111729	148849	31663.3	37131.8	-24910.6	0.827877	-0.0820344
58	tr|G3TBX2|G3TBX2_LOXAF	Amine oxidase OS=Loxodonta africana OX=9785 GN=AOC3 PE=3 SV=1	1.44077	0.17164	180723	111837	172748	85354	121590	59189.5	68885.7	1.61595	0.208427
59	tr|G3T2H2|G3T2H2_LOXAF	Uncharacterized protein OS=Loxodonta africana OX=9785 PE=4 SV=1	-1.418	0.17806	1566.47	8073.63	1283.21	1776.38	1123.35	12930.8	-6507.16	0.194023	-0.712148
60	tr|G3SVE9|G3SVE9_LOXAF	Paraoxonase OS=Loxodonta africana OX=9785 GN=PON1 PE=3 SV=1	-1.39507	0.18473	746707	878680	752302	908453	124694	236735	-131973	0.849805	-0.0706805
61	tr|G3U2V4|G3U2V4_LOXAF	Uncharacterized protein OS=Loxodonta africana OX=9785 PE=3 SV=1	1.38545	0.18759	1.85606e+06	1.45193e+06	2.02487e+06	1.63527e+06	555775	609763	404131	1.27834	0.106647
62	tr|G3TG79|G3TG79_LOXAF	Fibronectin OS=Loxodonta africana OX=9785 GN=FN1 PE=4 SV=1	-1.38409	0.188	1.01374e+06	1.50556e+06	794903	1.45037e+06	566481	830207	-491825	0.673328	-0.171773
63	tr|G3U4L9|G3U4L9_LOXAF	Ig-like domain-containing protein OS=Loxodonta africana OX=9785 PE=4 SV=1	-1.36603	0.19347	159318	227541	118807	213603	130634	53747.7	-68223.1	0.700173	-0.154795
64	tr|G3TD13|G3TD13_LOXAF	Apolipoprotein E OS=Loxodonta africana OX=9785 GN=APOE PE=3 SV=1	-1.36479	0.19385	48831	72823.6	45124.4	79537.8	14044.9	47697.9	-23992.6	0.670538	-0.173576
65	tr|G3T9G3|G3T9G3_LOXAF	Signal recognition particle receptor subunit beta OS=Loxodonta africana OX=9785 PE=3 SV=1	1.36386	0.19414	5.2012e+07	4.46695e+07	4.75583e+07	4.50254e+07	1.15062e+07	9.97378e+06	7.34251e+06	1.16437	0.0660926
66	tr|G3U8A3|G3U8A3_LOXAF	C-type lectin domain family 3 member B OS=Loxodonta africana OX=9785 GN=CLEC3B PE=4 SV=1	-1.34905	0.19874	133977	165688	132183	173113	46475.2	47545.2	-31711.5	0.808607	-0.0922624
67	tr|A0A3B0J2P1|A0A3B0J2P1_LOXAF	Adiponectin A OS=Loxodonta africana OX=9785 GN=ADIA PE=4 SV=1	-1.30288	0.21364	318845	381482	297653	365260	84500.1	106539	-62637.8	0.835804	-0.0778955
68	tr|G3TQ58|G3TQ58_LOXAF	Complement component C9 OS=Loxodonta africana OX=9785 GN=C9 PE=3 SV=1	-1.27385	0.22346	869568	991246	850187	964475	182354	199350	-121679	0.877247	-0.0568782
69	tr|G3SSS5|G3SSS5_LOXAF	Adiponectin D OS=Loxodonta africana OX=9785 GN=ADIPOQ PE=4 SV=1	1.27089	0.22448	367413	201696	197766	175805	344265	132300	165717	1.82162	0.260457
70	tr|G3UMD4|G3UMD4_LOXAF	Actin-depolymerizing factor OS=Loxodonta africana OX=9785 GN=GSN PE=4 SV=1	-1.24063	0.23513	1.13911e+06	1.25006e+06	1.19631e+06	1.24709e+06	240325	78866.3	-110944	0.911249	-0.040363
71	tr|G3T256|G3T256_LOXAF	Acid sphingomyelinase-like phosphodiesterase OS=Loxodonta africana OX=9785 GN=SMPDL3B PE=3 SV=1	-1.22785	0.23975	1037.77	1546.27	976.726	1614.8	519.271	1049.96	-508.497	0.671145	-0.173183
72	tr|G3T019|G3T019_LOXAF	Alpha-2-HS-glycoprotein OS=Loxodonta africana OX=9785 GN=AHSG PE=4 SV=1	1.2159	0.24413	6.11831e+06	5.28367e+06	6.43765e+06	5.20163e+06	1.66519e+06	998390	834646	1.15797	0.0636962
73	tr|G3TIU1|G3TIU1_LOXAF	Fibrinogen gamma chain OS=Loxodonta africana OX=9785 GN=FGG PE=4 SV=1	1.20989	0.24635	612670	461719	735350	464452	330110	124720	150951	1.32693	0.122848
74	tr|G3T5Z6|G3T5Z6_LOXAF	Keratin 77 OS=Loxodonta africana OX=9785 GN=KRT77 PE=4 SV=1	1.2084	0.24691	22568.4	17759.6	20985.1	17973.2	8843.5	6962.59	4808.72	1.27077	0.104066
75	tr|G3SSA0|G3SSA0_LOXAF	Complement component C6 OS=Loxodonta africana OX=9785 GN=C6 PE=3 SV=1	-1.19926	0.25033	604685	686009	581232	704416	116745	152178	-81324.2	0.881453	-0.0548007
76	tr|G3UC44|G3UC44_LOXAF	Ig-like domain-containing protein OS=Loxodonta africana OX=9785 PE=4 SV=1	-1.19374	0.25241	2.77816e+06	3.55705e+06	2.81159e+06	3.29981e+06	1.4933e+06	1.08437e+06	-778889	0.78103	-0.107332
77	tr|G3SU06|G3SU06_LOXAF	Coagulation factor XIII B chain OS=Loxodonta africana OX=9785 GN=F13B PE=4 SV=1	-1.18792	0.25463	189488	238620	204372	209633	60569.5	100080	-49131.5	0.794101	-0.100124
78	tr|G3TCW8|G3TCW8_LOXAF	Uncharacterized protein OS=Loxodonta africana OX=9785 PE=4 SV=1	1.1587	0.26596	4.02995e+06	3.35206e+06	3.95434e+06	3.64517e+06	1.40462e+06	874755	677885	1.20223	0.0799873
79	tr|G3SVW6|G3SVW6_LOXAF	Uncharacterized protein OS=Loxodonta africana OX=9785 GN=FETUB PE=4 SV=1	1.12457	0.27968	1.55229e+07	1.19331e+07	1.51193e+07	1.10103e+07	8.38607e+06	3.34571e+06	3.58981e+06	1.30083	0.11422
80	tr|G3T7Z9|G3T7Z9_LOXAF	Uncharacterized protein OS=Loxodonta africana OX=9785 PE=4 SV=1	-1.10968	0.28584	2.17306e+06	2.36441e+06	2.11245e+06	2.36531e+06	392352	289707	-191347	0.919072	-0.0366505
81	tr|G3UN20|G3UN20_LOXAF	IGv domain-containing protein OS=Loxodonta africana OX=9785 PE=4 SV=1	-1.10301	0.28862	153530	186076	149841	200628	61450.3	56473.3	-32546.5	0.82509	-0.0834986
82	tr|G3SR15|G3SR15_LOXAF	Serpin family D member 1 OS=Loxodonta africana OX=9785 GN=SERPIND1 PE=3 SV=1	-1.09118	0.29362	2.3186e+06	2.58953e+06	2.35382e+06	2.54519e+06	568274	412648	-270937	0.895372	-0.0479964
83	tr|G3SW35|G3SW35_LOXAF	Neural cell adhesion molecule 1 OS=Loxodonta africana OX=9785 GN=NCAM1 PE=4 SV=1	-1.08952	0.29433	17208.3	21800.2	15222.8	19096.2	10070.2	6379.1	-4591.85	0.789366	-0.102721
84	tr|G3U0Y7|G3U0Y7_LOXAF	Protein AMBP OS=Loxodonta africana OX=9785 GN=AMBP PE=3 SV=1	1.08738	0.29523	4.31965e+06	3.91534e+06	3.92766e+06	4.06133e+06	783925	701065	404317	1.10326	0.0426798
85	tr|G3T3H7|G3T3H7_LOXAF	Sulfhydryl oxidase OS=Loxodonta africana OX=9785 GN=QSOX1 PE=3 SV=1	-1.07777	0.29936	32544.3	49793.2	24695.7	52152.5	30359.1	33576.7	-17248.9	0.653589	-0.184695
86	tr|G3TVI8|G3TVI8_LOXAF	Uncharacterized protein OS=Loxodonta africana OX=9785 PE=4 SV=1	1.06476	0.30501	4.8991e+06	3.31365e+06	2.52854e+06	2.90458e+06	4.10696e+06	932983	1.58545e+06	1.47846	0.16981
87	tr|G3U8Y3|G3U8Y3_LOXAF	Ig-like domain-containing protein OS=Loxodonta africana OX=9785 PE=4 SV=1	1.01801	0.32594	335441	281411	282863	256799	127673	78959.2	54030.3	1.192	0.0762755
88	tr|G3T8G2|G3T8G2_LOXAF	Fibulin-1 OS=Loxodonta africana OX=9785 GN=FBLN1 PE=3 SV=1	-1.01705	0.32639	261515	298267	286057	283972	78255.7	65745.8	-36751.9	0.876782	-0.0571084
89	tr|G3T7J1|G3T7J1_LOXAF	Clusterin OS=Loxodonta africana OX=9785 GN=CLU PE=3 SV=1	-0.981016	0.34323	2.4077e+06	2.7819e+06	2.50714e+06	2.61537e+06	694791	825387	-374203	0.865486	-0.0627397
90	tr|G3U2I4|G3U2I4_LOXAF	Ig-like domain-containing protein OS=Loxodonta africana OX=9785 PE=4 SV=1	-0.969087	0.34895	186281	215074	176241	214224	81881.6	18907.4	-28792.8	0.866126	-0.0624191
91	tr|G3TGR9|G3TGR9_LOXAF	Gc-globulin OS=Loxodonta africana OX=9785 GN=GC PE=4 SV=1	0.967792	0.34957	7.10022e+06	6.42098e+06	6.91049e+06	5.66378e+06	693557	1.86001e+06	679237	1.10578	0.0436703
92	tr|G3STF5|G3STF5_LOXAF	Complement factor properdin OS=Loxodonta africana OX=9785 GN=CFP PE=4 SV=1	-0.949499	0.35847	394519	438821	395405	436556	120447	53930.7	-44301.9	0.899043	-0.0462195
93	tr|G3T5N8|G3T5N8_LOXAF	Complement C3 OS=Loxodonta africana OX=9785 GN=C3 PE=4 SV=1	0.943448	0.36145	2.62731e+07	2.46211e+07	2.64744e+07	2.43523e+07	3.70618e+06	3.28522e+06	1.65199e+06	1.0671	0.0282038
94	tr|G3SQ89|G3SQ89_LOXAF	von Willebrand factor OS=Loxodonta africana OX=9785 GN=VWF PE=4 SV=1	-0.939839	0.36323	352566	428176	308577	413415	185930	131176	-75609.7	0.823415	-0.0843815
95	tr|G3UL57|G3UL57_LOXAF	Actin gamma 1 OS=Loxodonta africana OX=9785 PE=3 SV=1	0.918161	0.37408	226388	157861	173411	157816	201218	63835.1	68527.2	1.4341	0.156579
96	tr|G3SS41|G3SS41_LOXAF	Complement C8 alpha chain OS=Loxodonta africana OX=9785 GN=C8A PE=3 SV=1	0.912526	0.37694	458468	408549	446691	422911	121003	96427.1	49918.4	1.12218	0.0500643
97	tr|G3SPK7|G3SPK7_LOXAF	Coagulation factor V OS=Loxodonta africana OX=9785 GN=F5 PE=3 SV=1	-0.91214	0.37713	60844.5	69258.7	61664.4	64772.8	20339.1	16342.8	-8414.23	0.87851	-0.0562532
98	tr|A0A7T6ZK22|A0A7T6ZK22_LOXAF	Beta-2-microglobulin (Fragment) OS=Loxodonta africana OX=9785 GN=B2M PE=2 SV=1	-0.908931	0.37877	244877	259689	249637	251617	29090.7	35754.3	-14812.5	0.942961	-0.0255065
99	tr|G3SS44|G3SS44_LOXAF	Complement component 8 subunit beta OS=Loxodonta africana OX=9785 GN=C8B PE=3 SV=1	-0.907302	0.3796	533973	600698	467734	591492	184997	95100.4	-66725.1	0.888921	-0.051137
100	tr|G3TLG4|G3TLG4_LOXAF	Uncharacterized protein OS=Loxodonta africana OX=9785 GN=APOA4 PE=3 SV=1	0.888225	0.38943	2.40045e+07	2.09576e+07	2.43576e+07	1.90052e+07	7.16462e+06	6.54246e+06	3.04688e+06	1.14538	0.0589507
101	tr|G3TIT4|G3TIT4_LOXAF	Fibrinogen beta chain OS=Loxodonta africana OX=9785 GN=FGB PE=4 SV=1	0.87293	0.39743	17512.5	9568.66	5303.34	8649.49	25432.8	3960.67	7943.87	1.8302	0.262498
102	tr|G3T5Z0|G3T5Z0_LOXAF	Alpha-2-macroglobulin OS=Loxodonta africana OX=9785 GN=A2M PE=3 SV=1	0.871707	0.39807	8.62592e+07	8.22761e+07	9.05501e+07	8.27994e+07	1.11193e+07	6.58707e+06	3.98311e+06	1.04841	0.0205318
103	tr|G3TDE7|G3TDE7_LOXAF	Amine oxidase OS=Loxodonta africana OX=9785 PE=3 SV=1	0.863096	0.40263	37728.4	32473.1	31233.2	30205	15915.7	6579.52	5255.33	1.16184	0.065145
104	tr|G3TCU3|G3TCU3_LOXAF	C3/C5 convertase OS=Loxodonta africana OX=9785 PE=4 SV=1	0.842299	0.41378	5.42089e+06	5.05474e+06	5.76653e+06	5.10839e+06	1.14975e+06	435661	366148	1.07244	0.0303716
105	tr|G3UDL1|G3UDL1_LOXAF	Ig-like domain-containing protein OS=Loxodonta africana OX=9785 PE=4 SV=1	0.829805	0.42057	45622.6	31966.2	31632.9	33841	43240.1	17235	13656.4	1.42721	0.154489
106	tr|G3T5Z4|G3T5Z4_LOXAF	Keratin 5 OS=Loxodonta africana OX=9785 GN=KRT5 PE=3 SV=1	0.828178	0.42146	122162	102855	108921	98517.4	46081.7	47164.6	19307.5	1.18772	0.0747125
107	tr|G3UCI6|G3UCI6_LOXAF	Protein Z, vitamin K dependent plasma glycoprotein OS=Loxodonta africana OX=9785 GN=PROZ PE=4 SV=1	-0.791553	0.44183	894515	958517	896122	991188	159129	164256	-64002.1	0.933228	-0.0300122
108	tr|G3TXA1|G3TXA1_LOXAF	Uncharacterized protein OS=Loxodonta africana OX=9785 GN=F10 PE=4 SV=1	-0.784859	0.44561	13463.9	16984.6	11867.4	17239.8	5837.93	11264.7	-3520.66	0.792714	-0.100883
109	tr|G3TGB4|G3TGB4_LOXAF	Inter-alpha-trypsin inhibitor heavy chain 1 OS=Loxodonta africana OX=9785 GN=ITIH1 PE=3 SV=1	-0.768409	0.45501	4.66994e+06	4.95052e+06	4.44663e+06	4.98776e+06	846505	591729	-280589	0.943321	-0.0253404
110	tr|G3SPE6|G3SPE6_LOXAF	Complement component 4 binding protein beta OS=Loxodonta africana OX=9785 GN=C4BPB PE=4 SV=1	-0.76295	0.45816	214641	238518	217128	243205	66270	58683.6	-23877.2	0.899893	-0.045809
111	tr|G3UIZ5|G3UIZ5_LOXAF	Coagulation factor XII OS=Loxodonta africana OX=9785 GN=F12 PE=4 SV=1	0.748136	0.46676	64808	58100.4	61337.8	61864.3	16007.2	19668.2	6707.54	1.11545	0.0474491
112	tr|G3TCF6|G3TCF6_LOXAF	Uncharacterized protein OS=Loxodonta africana OX=9785 PE=4 SV=1	0.699322	0.49581	4.9829e+06	4.80854e+06	5.13693e+06	4.74356e+06	583959	395406	174367	1.03626	0.0154696
113	tr|G3TBT9|G3TBT9_LOXAF	Alpha-1-acid glycoprotein OS=Loxodonta africana OX=9785 PE=3 SV=1	0.674446	0.51101	2.99808e+06	2.40821e+06	2.51669e+06	1.77151e+06	1.94293e+06	1.5312e+06	589878	1.24495	0.0951502
114	tr|G3T3C5|G3T3C5_LOXAF	Serpin family F member 2 OS=Loxodonta africana OX=9785 GN=SERPINF2 PE=3 SV=1	0.65443	0.52344	455869	367819	341725	362331	362925	114469	88049.9	1.23938	0.0932058
115	tr|G3U7A1|G3U7A1_LOXAF	C-X-C motif chemokine OS=Loxodonta africana OX=9785 PE=3 SV=1	-0.650036	0.52619	183771	211808	143724	216369	82583	89795.2	-28037.5	0.867628	-0.0616666
116	tr|G3TM25|G3TM25_LOXAF	Alpha-2-glycoprotein 1, zinc-binding OS=Loxodonta africana OX=9785 GN=AZGP1 PE=3 SV=1	-0.608668	0.55249	676640	727045	715957	726731	163813	167415	-50404.9	0.930671	-0.0312036
117	tr|G3U701|G3U701_LOXAF	Plasminogen OS=Loxodonta africana OX=9785 GN=PLG PE=3 SV=1	0.608333	0.55271	6.0449e+06	5.7385e+06	5.83753e+06	5.89542e+06	745651	1.21389e+06	306404	1.05339	0.022591
118	tr|G3TQZ2|G3TQZ2_LOXAF	Ig-like domain-containing protein OS=Loxodonta africana OX=9785 PE=4 SV=1	-0.606633	0.55381	2.37406e+06	2.8218e+06	2.3636e+06	2.7039e+06	1.27318e+06	1.65442e+06	-447744	0.841327	-0.0750351
119	tr|G3TJ67|G3TJ67_LOXAF	Kallikrein B1 OS=Loxodonta africana OX=9785 GN=KLKB1 PE=4 SV=1	-0.588963	0.56527	96531.1	106002	92583.2	100821	39222.7	23024.9	-9470.6	0.910656	-0.0406456
120	tr|G3TW67|G3TW67_LOXAF	Amine oxidase OS=Loxodonta africana OX=9785 PE=3 SV=1	0.580221	0.57099	28481.2	22839.1	19108.5	23397.1	24701.6	12094.7	5642.08	1.24704	0.0958789
121	tr|G3U772|G3U772_LOXAF	Fibrinogen alpha chain OS=Loxodonta africana OX=9785 GN=FGA PE=4 SV=1	0.5748	0.57455	127539	109493	101493	105521	82171.5	33669.9	18046.6	1.16482	0.066259
122	tr|G3TZT8|G3TZT8_LOXAF	Complement C8 gamma chain OS=Loxodonta africana OX=9785 GN=C8G PE=3 SV=1	-0.574641	0.57465	154622	167386	137735	170922	55228.1	29943	-12763.5	0.923748	-0.0344466
123	tr|G3SMS0|G3SMS0_LOXAF	Ceruloplasmin OS=Loxodonta africana OX=9785 GN=CP PE=3 SV=1	0.526195	0.60699	7.75662e+06	7.41235e+06	7.86607e+06	7.42058e+06	1.13422e+06	1.46219e+06	344268	1.04645	0.0197165
124	tr|G3SU98|G3SU98_LOXAF	SERPIN domain-containing protein OS=Loxodonta africana OX=9785 GN=SERPINA6 PE=3 SV=1	-0.521631	0.61008	281758	305337	239365	286745	98173.5	81906.3	-23579.4	0.922776	-0.0349038
125	tr|G3TCM5|G3TCM5_LOXAF	Insulin-like growth factor-binding protein 3 OS=Loxodonta africana OX=9785 GN=IGFBP3 PE=4 SV=1	0.495012	0.62827	76633.2	66255.2	63219.5	64516.9	53187.4	26218.2	10378	1.15664	0.063197
126	tr|G3UIV1|G3UIV1_LOXAF	Pentaxin OS=Loxodonta africana OX=9785 GN=CRP PE=3 SV=1	-0.483973	0.63589	361258	397534	377034	417849	154451	145222	-36275.6	0.908748	-0.0415564
127	tr|G3TD90|G3TD90_LOXAF	Inter-alpha-trypsin inhibitor heavy chain 2 OS=Loxodonta africana OX=9785 GN=ITIH2 PE=3 SV=1	0.482498	0.63691	5.33833e+06	5.10556e+06	4.89597e+06	4.95483e+06	1.14201e+06	746816	232772	1.04559	0.0193622
128	tr|G3SMI0|G3SMI0_LOXAF	Serpin family A member 7 OS=Loxodonta africana OX=9785 GN=SERPINA7 PE=3 SV=1	0.476587	0.64101	963607	928531	936471	943761	165782	125897	35076	1.03778	0.0161035
129	tr|G3STD5|G3STD5_LOXAF	Transforming growth factor-beta-induced protein ig-h3 OS=Loxodonta africana OX=9785 GN=TGFBI PE=4 SV=1	-0.46305	0.65044	5693.14	6832.88	5921.06	4773.73	3149.35	6208.77	-1139.74	0.833197	-0.0792521
130	tr|G3TSP3|G3TSP3_LOXAF	Uncharacterized protein OS=Loxodonta africana OX=9785 PE=4 SV=1	-0.453471	0.65716	2.49438e+07	2.71507e+07	2.38546e+07	2.71831e+07	1.10742e+07	8.17555e+06	-2.20691e+06	0.918716	-0.0368186
131	tr|G3TGU5|G3TGU5_LOXAF	Haptoglobin OS=Loxodonta africana OX=9785 PE=3 SV=1	0.451683	0.65842	8.98688e+07	7.64952e+07	7.52561e+07	7.62531e+07	8.02346e+07	2.39936e+07	1.33736e+07	1.17483	0.0699749
132	tr|G3TMK8|G3TMK8_LOXAF	SERPIN domain-containing protein OS=Loxodonta africana OX=9785 GN=SERPINA10 PE=3 SV=1	-0.448344	0.66077	115512	132782	102184	102348	70833.2	82776.6	-17269.5	0.869941	-0.0605103
133	tr|G3U6H7|G3U6H7_LOXAF	Alpha-amylase OS=Loxodonta africana OX=9785 GN=LOC100661620 PE=3 SV=1	-0.44259	0.66482	795075	822308	790281	804264	106932	137308	-27232.8	0.966882	-0.0146263
134	tr|G3UIH4|G3UIH4_LOXAF	Ig-like domain-containing protein OS=Loxodonta africana OX=9785 PE=4 SV=1	0.433142	0.67151	531166	496576	524874	404054	99069.6	202988	34590	1.06966	0.0292445
135	tr|G3TR81|G3TR81_LOXAF	Ig-like domain-containing protein OS=Loxodonta africana OX=9785 PE=4 SV=1	0.42246	0.67911	213086	196350	218187	178023	92605.1	63080.1	16735.7	1.08523	0.0355234
136	tr|G3TGC9|G3TGC9_LOXAF	Inter-alpha-trypsin inhibitor heavy chain 4 OS=Loxodonta africana OX=9785 GN=ITIH4 PE=3 SV=1	-0.414405	0.68486	4.35454e+06	4.57304e+06	4.2656e+06	4.64612e+06	1.17619e+06	916886	-218503	0.952219	-0.021263
137	tr|G3U6M3|G3U6M3_LOXAF	Ig-like domain-containing protein OS=Loxodonta africana OX=9785 PE=4 SV=1	0.395532	0.69841	231445	211107	185627	203767	125786	73003.1	20338	1.09634	0.0399451
138	tr|G3TEL4|G3TEL4_LOXAF	Retinol-binding protein OS=Loxodonta africana OX=9785 GN=RBP4 PE=3 SV=1	-0.370759	0.71637	101452	106873	95552.1	117594	32146.3	26016.6	-5420.97	0.949277	-0.0226073
139	tr|G3T8I8|G3T8I8_LOXAF	Complement C1q subcomponent subunit A OS=Loxodonta africana OX=9785 GN=C1QA PE=4 SV=1	-0.35886	0.72505	569083	595390	559059	568200	152897	140049	-26307	0.955816	-0.0196259
140	tr|G3TNK1|G3TNK1_LOXAF	Peptidoglycan-recognition protein OS=Loxodonta africana OX=9785 PE=3 SV=1	0.344054	0.73592	74421.5	69253.6	54951.6	69930.9	40958.5	11286.3	5167.94	1.07462	0.0312563
141	tr|G3U707|G3U707_LOXAF	Ig-like domain-containing protein OS=Loxodonta africana OX=9785 PE=4 SV=1	0.330887	0.74563	1.43746e+06	1.35681e+06	1.25594e+06	1.31682e+06	655487	213521	80648.8	1.05944	0.0250763
142	tr|G3T574|G3T574_LOXAF	Coagulation factor XIII A chain OS=Loxodonta africana OX=9785 GN=F13A1 PE=3 SV=1	0.325951	0.74928	211679	203170	224021	194600	68384	27828.9	8508.22	1.04188	0.0178166
143	tr|G3TT21|G3TT21_LOXAF	Angiotensinogen OS=Loxodonta africana OX=9785 GN=AGT PE=3 SV=1	0.306294	0.76389	1.45054e+06	1.40216e+06	1.4202e+06	1.37695e+06	334791	295910	48386.7	1.03451	0.0147342
144	tr|G3TJ74|G3TJ74_LOXAF	Uncharacterized protein OS=Loxodonta africana OX=9785 GN=F11 PE=4 SV=1	-0.292803	0.77397	219500	227824	229382	241598	68883.4	41469.6	-8323.44	0.963465	-0.0161639
145	tr|G3T1Y0|G3T1Y0_LOXAF	Carbonic anhydrase OS=Loxodonta africana OX=9785 GN=CA1 PE=3 SV=1	0.288212	0.77741	97011.1	84946.6	75916.8	60698	88390.2	78771.7	12064.4	1.14202	0.0576751
146	tr|G3T0X1|G3T0X1_LOXAF	Complement component 4 binding protein alpha OS=Loxodonta africana OX=9785 GN=C4BPA PE=4 SV=1	0.276984	0.78584	2.58593e+06	2.49888e+06	2.61041e+06	2.53166e+06	786213	414841	87053.4	1.03484	0.0148719
147	tr|G3U324|G3U324_LOXAF	Apolipoprotein H OS=Loxodonta africana OX=9785 GN=APOH PE=4 SV=1	0.274855	0.78744	3.89858e+06	3.74291e+06	3.98402e+06	3.18877e+06	526920	1.51284e+06	155674	1.04159	0.0176975
148	tr|G3TLW1|G3TLW1_LOXAF	SelP_N domain-containing protein OS=Loxodonta africana OX=9785 PE=4 SV=1	-0.270648	0.79061	4901.15	6712.91	544.904	1542.47	11620	14948.9	-1811.76	0.730108	-0.136613
149	tr|G3SYR5|G3SYR5_LOXAF	Lumican OS=Loxodonta africana OX=9785 GN=LUM PE=3 SV=1	0.268215	0.79245	922869	875846	776259	846078	468386	162819	47023.2	1.05369	0.0227124
150	tr|Q6B3Z0|Q6B3Z0_ELEMA	Serum albumin (Fragment) OS=Elephas maximus OX=9783 GN=ESA PE=2 SV=1	-0.25958	0.79897	3.27185e+07	3.41285e+07	3.12601e+07	3.66818e+07	1.21035e+07	9.46339e+06	-1.41003e+06	0.958685	-0.0183242
151	tr|G3UKB2|G3UKB2_LOXAF	Ig-like domain-containing protein OS=Loxodonta africana OX=9785 PE=4 SV=1	-0.25795	0.8002	1.82745e+06	1.89013e+06	1.75679e+06	1.76194e+06	386267	568471	-62680	0.966838	-0.0146462
152	tr|G3SLU7|G3SLU7_LOXAF	Alpha-1-acid glycoprotein OS=Loxodonta africana OX=9785 PE=3 SV=1	-0.225944	0.82451	317008	328484	307332	322042	131256	58421.4	-11476.9	0.965061	-0.0154452
153	tr|G3SQW2|G3SQW2_LOXAF	Thrombospondin 1 OS=Loxodonta africana OX=9785 GN=THBS1 PE=3 SV=1	-0.2016	0.84313	1.18393e+06	1.20969e+06	1.17347e+06	1.22541e+06	330533	145898	-25752.2	0.978712	-0.00934522
154	tr|G3SU45|G3SU45_LOXAF	Antithrombin-III OS=Loxodonta africana OX=9785 GN=SERPINC1 PE=3 SV=1	0.167455	0.86941	8.27574e+06	8.1211e+06	7.72955e+06	7.44914e+06	1.96091e+06	1.72538e+06	154637	1.01904	0.00819181
155	tr|G3T8I9|G3T8I9_LOXAF	Complement C1q C chain OS=Loxodonta africana OX=9785 GN=C1QC PE=4 SV=1	0.158387	0.87641	288363	282815	272801	269749	77301	61967.8	5547.9	1.01962	0.00843694
156	tr|G3TV65|G3TV65_LOXAF	Uncharacterized protein OS=Loxodonta africana OX=9785 GN=ITIH3 PE=3 SV=1	-0.130707	0.89787	1.88209e+06	1.90747e+06	1.77484e+06	1.90321e+06	532848	133127	-25380.7	0.986694	-0.0058175
157	tr|G3T5I1|G3T5I1_LOXAF	Prothrombin OS=Loxodonta africana OX=9785 GN=F2 PE=3 SV=1	-0.12422	0.90291	3.27295e+06	3.32008e+06	3.20833e+06	3.15684e+06	491446	954067	-47133.3	0.985804	-0.0062096
158	tr|G3T2J6|G3T2J6_LOXAF	Uncharacterized protein OS=Loxodonta africana OX=9785 PE=4 SV=1	-0.0987815	0.92271	238108	242260	238026	253386	78539.4	89256.9	-4152.24	0.98286	-0.00750815
159	tr|G3TP88|G3TP88_LOXAF	Maltase-glucoamylase OS=Loxodonta africana OX=9785 GN=MGAM PE=3 SV=1	-0.0958446	0.925	475532	484227	410006	515474	239132	93003.9	-8694.56	0.982044	-0.00786885
160	tr|D3U1H8|D3U1H8_MAMPR	Hemoglobin subunit alpha OS=Mammuthus primigenius OX=37349 GN=HBA-T2 PE=1 SV=1	0.0420087	0.96708	3.5143e+07	3.45723e+07	2.93763e+07	3.01707e+07	2.76927e+07	2.66361e+07	570680	1.01651	0.00711031
161	tr|G3TMX5|G3TMX5_LOXAF	Vitronectin OS=Loxodonta africana OX=9785 PE=4 SV=1	-0.041228	0.9677	1.20933e+06	1.21736e+06	1.2518e+06	1.13002e+06	261284	484917	-8029.06	0.993405	-0.00287387
162	tr|D3U1G8|D3U1G8_ELEMA	Hemoglobin subunit beta/delta hybrid OS=Elephas maximus OX=9783 GN=HBB/D PE=2 SV=1	0.0331189	0.97405	2.58432e+07	2.55132e+07	2.16646e+07	2.19868e+07	1.99618e+07	1.98926e+07	329984	1.01293	0.00558109
163	tr|G3SU75|G3SU75_LOXAF	Carbonic anhydrase OS=Loxodonta africana OX=9785 GN=CA2 PE=3 SV=1	0.029058	0.97723	13023	12905.5	15000.8	12976.7	10074.5	5407.81	117.469	1.0091	0.00393518
164	tr|G3TDY9|G3TDY9_LOXAF	Complement subcomponent C1r OS=Loxodonta africana OX=9785 GN=C1R PE=4 SV=1	0.0223981	0.98245	562529	560249	536998	513422	176772	227320	2280.35	1.00407	0.0017641
